# Supplementary material for: Species-Specific Quality Control, Assembly and Contamination Detection in Microbial Isolate Sequences with AQUAMIS
Source: Genes (Basel). 2021 Apr 26;12(5):644. doi: 10.3390/genes12050644 (PMC8145556; doi:10.3390/genes12050644)
Supplement: Supplementary file 1 [file genes-12-00644-s001.zip]

Archive with 11 entries (11 files):
- AQUAMIS Supplementary materials.pdf
- SD1_genome_info_Ca.tsv
- SD2_metadata_Ca.tsv
- SD3_predictions_contaminationdata.tsv
- SD4_AQUAMIS_thresholds.xlsx
- SD5_NCBI_dataset_summary.xlsx
- Supplementary Figure S1_dag.png
- Supplementary Figure S2_prediction_self_byspecies.png
- Supplementary Figure S3_prediction_inter_combi.png
- Supplementary Figure S4_prediction_intra_combi.png
- Supplementary Figure S5_confindr_cgmlst_vs_rmlst.png
