# Supplementary material for: Species-Specific Quality Control, Assembly and Contamination Detection in Microbial Isolate Sequences with AQUAMIS
Source: Genes (Basel). 2021 Apr 26;12(5):644. doi: 10.3390/genes12050644 (PMC8145556; doi:10.3390/genes12050644)
Supplement: Supplementary file 1 [file genes-12-00644-s001.zip › SD1_genome_info_Ca.tsv]

name	subject_sample	ST	species	sample_close	distance_close	sample_intermediate	distance_intermediate	sample_far	distance_far	species_far	count_close	count_intermediate	count_far
Ca1	GCF_000009085.1_ASM908v1_genomic.fna	43	Campylobacter jejuni	GCF_000830865.1_ASM83086v1_genomic.fna	0	GCF_001721945.1_ASM172194v1_genomic.fna	2	GCF_900638225.1_56553_E01_genomic.fna	7	Campylobacter jejuni	10	56	151
Ca2	GCF_000011865.1_ASM1186v1_genomic.fna	354	Campylobacter jejuni	GCF_016600925.1_ASM1660092v1_genomic.fna	0	GCF_001563565.1_ASM156356v1_genomic.fna	4	GCF_014906165.1_ASM1490616v1_genomic.fna	7	Campylobacter coli	6	50	161
Ca3	GCF_000015525.1_ASM1552v1_genomic.fna	604	Campylobacter jejuni	GCF_002224385.1_ASM222438v1_genomic.fna	0	GCF_014152305.1_ASM1415230v1_genomic.fna	6	GCF_003368225.1_ASM336822v1_genomic.fna	7	Campylobacter jejuni	1	35	179
Ca4	GCF_000148705.1_ASM14870v1_genomic.fna	137	Campylobacter jejuni	GCF_001412295.1_ASM141229v1_genomic.fna	0	GCF_013465795.1_ASM1346579v1_genomic.fna	6	GCF_014151925.1_ASM1415192v1_genomic.fna	7	Campylobacter jejuni	2	21	182
Ca5	GCF_000494775.2_ASM49477v2_genomic.fna	855	Campylobacter coli	GCF_005517455.1_ASM551745v1_genomic.fna	0	GCF_000954195.1_ASM95419v1_genomic.fna	3	GCF_001506465.1_ASM150646v1_genomic.fna	7	Campylobacter jejuni	1	32	184
Ca6	GCF_001457695.1_NCTC11351_genomic.fna	403	Campylobacter jejuni	GCF_002209005.1_ASM220900v1_genomic.fna	0	GCF_001507005.1_ASM150700v1_genomic.fna	6	GCF_003368045.1_ASM336804v1_genomic.fna	7	Campylobacter jejuni	2	60	155
Ca7	GCF_004307315.1_ASM430731v1_genomic.fna	1063	Campylobacter coli	GCF_016127675.1_ASM1612767v1_genomic.fna	0	GCF_014906185.1_ASM1490618v1_genomic.fna	2	GCF_001412295.1_ASM141229v1_genomic.fna	7	Campylobacter jejuni	1	29	185
Ca8	GCF_012220945.1_ASM1222094v1_genomic.fna	10086	Campylobacter jejuni	GCF_014151305.1_ASM1415130v1_genomic.fna	0	GCF_003368165.1_ASM336816v1_genomic.fna	6	GCF_000465235.1_ASM46523v1_genomic.fna	7	Campylobacter coli	3	1	213
