# Supplementary material for: Species-Specific Quality Control, Assembly and Contamination Detection in Microbial Isolate Sequences with AQUAMIS
Source: Genes (Basel). 2021 Apr 26;12(5):644. doi: 10.3390/genes12050644 (PMC8145556; doi:10.3390/genes12050644)
Supplement: Supplementary file 1 [file genes-12-00644-s001.zip › SD2_metadata_Ca.tsv]

sample	species	strain	contam_type	distance	mixing_ratio
Ca_close_10_Ca1	Ca	Ca1	intra_species	close	10
Ca_close_10_Ca2	Ca	Ca2	intra_species	close	10
Ca_close_10_Ca3	Ca	Ca3	intra_species	close	10
Ca_close_10_Ca4	Ca	Ca4	intra_species	close	10
Ca_close_10_Ca5	Ca	Ca5	intra_species	close	10
Ca_close_10_Ca6	Ca	Ca6	intra_species	close	10
Ca_close_10_Ca7	Ca	Ca7	intra_species	close	10
Ca_close_10_Ca8	Ca	Ca8	intra_species	close	10
Ca_close_20_Ca1	Ca	Ca1	intra_species	close	20
Ca_close_20_Ca2	Ca	Ca2	intra_species	close	20
Ca_close_20_Ca3	Ca	Ca3	intra_species	close	20
Ca_close_20_Ca4	Ca	Ca4	intra_species	close	20
Ca_close_20_Ca5	Ca	Ca5	intra_species	close	20
Ca_close_20_Ca6	Ca	Ca6	intra_species	close	20
Ca_close_20_Ca7	Ca	Ca7	intra_species	close	20
Ca_close_20_Ca8	Ca	Ca8	intra_species	close	20
Ca_close_30_Ca1	Ca	Ca1	intra_species	close	30
Ca_close_30_Ca2	Ca	Ca2	intra_species	close	30
Ca_close_30_Ca3	Ca	Ca3	intra_species	close	30
Ca_close_30_Ca4	Ca	Ca4	intra_species	close	30
Ca_close_30_Ca5	Ca	Ca5	intra_species	close	30
Ca_close_30_Ca6	Ca	Ca6	intra_species	close	30
Ca_close_30_Ca7	Ca	Ca7	intra_species	close	30
Ca_close_30_Ca8	Ca	Ca8	intra_species	close	30
Ca_close_40_Ca1	Ca	Ca1	intra_species	close	40
Ca_close_40_Ca2	Ca	Ca2	intra_species	close	40
Ca_close_40_Ca3	Ca	Ca3	intra_species	close	40
Ca_close_40_Ca4	Ca	Ca4	intra_species	close	40
Ca_close_40_Ca5	Ca	Ca5	intra_species	close	40
Ca_close_40_Ca6	Ca	Ca6	intra_species	close	40
Ca_close_40_Ca7	Ca	Ca7	intra_species	close	40
Ca_close_40_Ca8	Ca	Ca8	intra_species	close	40
Ca_close_50_Ca1	Ca	Ca1	intra_species	close	50
Ca_close_50_Ca2	Ca	Ca2	intra_species	close	50
Ca_close_50_Ca3	Ca	Ca3	intra_species	close	50
Ca_close_50_Ca4	Ca	Ca4	intra_species	close	50
Ca_close_50_Ca5	Ca	Ca5	intra_species	close	50
Ca_close_50_Ca6	Ca	Ca6	intra_species	close	50
Ca_close_50_Ca7	Ca	Ca7	intra_species	close	50
Ca_close_50_Ca8	Ca	Ca8	intra_species	close	50
Ca_Ec_10_Ca1	Ca	Ca1	inter_species	Ec	10
Ca_Ec_10_Ca2	Ca	Ca2	inter_species	Ec	10
Ca_Ec_10_Ca3	Ca	Ca3	inter_species	Ec	10
Ca_Ec_10_Ca4	Ca	Ca4	inter_species	Ec	10
Ca_Ec_10_Ca5	Ca	Ca5	inter_species	Ec	10
Ca_Ec_10_Ca6	Ca	Ca6	inter_species	Ec	10
Ca_Ec_10_Ca7	Ca	Ca7	inter_species	Ec	10
Ca_Ec_10_Ca8	Ca	Ca8	inter_species	Ec	10
Ca_Ec_20_Ca1	Ca	Ca1	inter_species	Ec	20
Ca_Ec_20_Ca2	Ca	Ca2	inter_species	Ec	20
Ca_Ec_20_Ca3	Ca	Ca3	inter_species	Ec	20
Ca_Ec_20_Ca4	Ca	Ca4	inter_species	Ec	20
Ca_Ec_20_Ca5	Ca	Ca5	inter_species	Ec	20
Ca_Ec_20_Ca6	Ca	Ca6	inter_species	Ec	20
Ca_Ec_20_Ca7	Ca	Ca7	inter_species	Ec	20
Ca_Ec_20_Ca8	Ca	Ca8	inter_species	Ec	20
Ca_Ec_30_Ca1	Ca	Ca1	inter_species	Ec	30
Ca_Ec_30_Ca2	Ca	Ca2	inter_species	Ec	30
Ca_Ec_30_Ca3	Ca	Ca3	inter_species	Ec	30
Ca_Ec_30_Ca4	Ca	Ca4	inter_species	Ec	30
Ca_Ec_30_Ca5	Ca	Ca5	inter_species	Ec	30
Ca_Ec_30_Ca6	Ca	Ca6	inter_species	Ec	30
Ca_Ec_30_Ca7	Ca	Ca7	inter_species	Ec	30
Ca_Ec_30_Ca8	Ca	Ca8	inter_species	Ec	30
Ca_Ec_40_Ca1	Ca	Ca1	inter_species	Ec	40
Ca_Ec_40_Ca2	Ca	Ca2	inter_species	Ec	40
Ca_Ec_40_Ca3	Ca	Ca3	inter_species	Ec	40
Ca_Ec_40_Ca4	Ca	Ca4	inter_species	Ec	40
Ca_Ec_40_Ca5	Ca	Ca5	inter_species	Ec	40
Ca_Ec_40_Ca6	Ca	Ca6	inter_species	Ec	40
Ca_Ec_40_Ca7	Ca	Ca7	inter_species	Ec	40
Ca_Ec_40_Ca8	Ca	Ca8	inter_species	Ec	40
Ca_Ec_50_Ca1	Ca	Ca1	inter_species	Ec	50
Ca_Ec_50_Ca2	Ca	Ca2	inter_species	Ec	50
Ca_Ec_50_Ca3	Ca	Ca3	inter_species	Ec	50
Ca_Ec_50_Ca4	Ca	Ca4	inter_species	Ec	50
Ca_Ec_50_Ca5	Ca	Ca5	inter_species	Ec	50
Ca_Ec_50_Ca6	Ca	Ca6	inter_species	Ec	50
Ca_Ec_50_Ca7	Ca	Ca7	inter_species	Ec	50
Ca_Ec_50_Ca8	Ca	Ca8	inter_species	Ec	50
Ca_far_10_Ca1	Ca	Ca1	intra_species	far	10
Ca_far_10_Ca2	Ca	Ca2	intra_species	far	10
Ca_far_10_Ca3	Ca	Ca3	intra_species	far	10
Ca_far_10_Ca4	Ca	Ca4	intra_species	far	10
Ca_far_10_Ca5	Ca	Ca5	intra_species	far	10
Ca_far_10_Ca6	Ca	Ca6	intra_species	far	10
Ca_far_10_Ca7	Ca	Ca7	intra_species	far	10
Ca_far_10_Ca8	Ca	Ca8	intra_species	far	10
Ca_far_20_Ca1	Ca	Ca1	intra_species	far	20
Ca_far_20_Ca2	Ca	Ca2	intra_species	far	20
Ca_far_20_Ca3	Ca	Ca3	intra_species	far	20
Ca_far_20_Ca4	Ca	Ca4	intra_species	far	20
Ca_far_20_Ca5	Ca	Ca5	intra_species	far	20
Ca_far_20_Ca6	Ca	Ca6	intra_species	far	20
Ca_far_20_Ca7	Ca	Ca7	intra_species	far	20
Ca_far_20_Ca8	Ca	Ca8	intra_species	far	20
Ca_far_30_Ca1	Ca	Ca1	intra_species	far	30
Ca_far_30_Ca2	Ca	Ca2	intra_species	far	30
Ca_far_30_Ca3	Ca	Ca3	intra_species	far	30
Ca_far_30_Ca4	Ca	Ca4	intra_species	far	30
Ca_far_30_Ca5	Ca	Ca5	intra_species	far	30
Ca_far_30_Ca6	Ca	Ca6	intra_species	far	30
Ca_far_30_Ca7	Ca	Ca7	intra_species	far	30
Ca_far_30_Ca8	Ca	Ca8	intra_species	far	30
Ca_far_40_Ca1	Ca	Ca1	intra_species	far	40
Ca_far_40_Ca2	Ca	Ca2	intra_species	far	40
Ca_far_40_Ca3	Ca	Ca3	intra_species	far	40
Ca_far_40_Ca4	Ca	Ca4	intra_species	far	40
Ca_far_40_Ca5	Ca	Ca5	intra_species	far	40
Ca_far_40_Ca6	Ca	Ca6	intra_species	far	40
Ca_far_40_Ca7	Ca	Ca7	intra_species	far	40
Ca_far_40_Ca8	Ca	Ca8	intra_species	far	40
Ca_far_50_Ca1	Ca	Ca1	intra_species	far	50
Ca_far_50_Ca2	Ca	Ca2	intra_species	far	50
Ca_far_50_Ca3	Ca	Ca3	intra_species	far	50
Ca_far_50_Ca4	Ca	Ca4	intra_species	far	50
Ca_far_50_Ca5	Ca	Ca5	intra_species	far	50
Ca_far_50_Ca6	Ca	Ca6	intra_species	far	50
Ca_far_50_Ca7	Ca	Ca7	intra_species	far	50
Ca_far_50_Ca8	Ca	Ca8	intra_species	far	50
Ca_intermediate_10_Ca1	Ca	Ca1	intra_species	intermediate	10
Ca_intermediate_10_Ca2	Ca	Ca2	intra_species	intermediate	10
Ca_intermediate_10_Ca3	Ca	Ca3	intra_species	intermediate	10
Ca_intermediate_10_Ca4	Ca	Ca4	intra_species	intermediate	10
Ca_intermediate_10_Ca5	Ca	Ca5	intra_species	intermediate	10
Ca_intermediate_10_Ca6	Ca	Ca6	intra_species	intermediate	10
Ca_intermediate_10_Ca7	Ca	Ca7	intra_species	intermediate	10
Ca_intermediate_10_Ca8	Ca	Ca8	intra_species	intermediate	10
Ca_intermediate_20_Ca1	Ca	Ca1	intra_species	intermediate	20
Ca_intermediate_20_Ca2	Ca	Ca2	intra_species	intermediate	20
Ca_intermediate_20_Ca3	Ca	Ca3	intra_species	intermediate	20
Ca_intermediate_20_Ca4	Ca	Ca4	intra_species	intermediate	20
Ca_intermediate_20_Ca5	Ca	Ca5	intra_species	intermediate	20
Ca_intermediate_20_Ca6	Ca	Ca6	intra_species	intermediate	20
Ca_intermediate_20_Ca7	Ca	Ca7	intra_species	intermediate	20
Ca_intermediate_20_Ca8	Ca	Ca8	intra_species	intermediate	20
Ca_intermediate_30_Ca1	Ca	Ca1	intra_species	intermediate	30
Ca_intermediate_30_Ca2	Ca	Ca2	intra_species	intermediate	30
Ca_intermediate_30_Ca3	Ca	Ca3	intra_species	intermediate	30
Ca_intermediate_30_Ca4	Ca	Ca4	intra_species	intermediate	30
Ca_intermediate_30_Ca5	Ca	Ca5	intra_species	intermediate	30
Ca_intermediate_30_Ca6	Ca	Ca6	intra_species	intermediate	30
Ca_intermediate_30_Ca7	Ca	Ca7	intra_species	intermediate	30
Ca_intermediate_30_Ca8	Ca	Ca8	intra_species	intermediate	30
Ca_intermediate_40_Ca1	Ca	Ca1	intra_species	intermediate	40
Ca_intermediate_40_Ca2	Ca	Ca2	intra_species	intermediate	40
Ca_intermediate_40_Ca3	Ca	Ca3	intra_species	intermediate	40
Ca_intermediate_40_Ca4	Ca	Ca4	intra_species	intermediate	40
Ca_intermediate_40_Ca5	Ca	Ca5	intra_species	intermediate	40
Ca_intermediate_40_Ca6	Ca	Ca6	intra_species	intermediate	40
Ca_intermediate_40_Ca7	Ca	Ca7	intra_species	intermediate	40
Ca_intermediate_40_Ca8	Ca	Ca8	intra_species	intermediate	40
Ca_intermediate_50_Ca1	Ca	Ca1	intra_species	intermediate	50
Ca_intermediate_50_Ca2	Ca	Ca2	intra_species	intermediate	50
Ca_intermediate_50_Ca3	Ca	Ca3	intra_species	intermediate	50
Ca_intermediate_50_Ca4	Ca	Ca4	intra_species	intermediate	50
Ca_intermediate_50_Ca5	Ca	Ca5	intra_species	intermediate	50
Ca_intermediate_50_Ca6	Ca	Ca6	intra_species	intermediate	50
Ca_intermediate_50_Ca7	Ca	Ca7	intra_species	intermediate	50
Ca_intermediate_50_Ca8	Ca	Ca8	intra_species	intermediate	50
Ca_Lm_10_Ca1	Ca	Ca1	inter_species	Lm	10
Ca_Lm_10_Ca2	Ca	Ca2	inter_species	Lm	10
Ca_Lm_10_Ca3	Ca	Ca3	inter_species	Lm	10
Ca_Lm_10_Ca4	Ca	Ca4	inter_species	Lm	10
Ca_Lm_10_Ca5	Ca	Ca5	inter_species	Lm	10
Ca_Lm_10_Ca6	Ca	Ca6	inter_species	Lm	10
Ca_Lm_10_Ca7	Ca	Ca7	inter_species	Lm	10
Ca_Lm_10_Ca8	Ca	Ca8	inter_species	Lm	10
Ca_Lm_20_Ca1	Ca	Ca1	inter_species	Lm	20
Ca_Lm_20_Ca2	Ca	Ca2	inter_species	Lm	20
Ca_Lm_20_Ca3	Ca	Ca3	inter_species	Lm	20
Ca_Lm_20_Ca4	Ca	Ca4	inter_species	Lm	20
Ca_Lm_20_Ca5	Ca	Ca5	inter_species	Lm	20
Ca_Lm_20_Ca6	Ca	Ca6	inter_species	Lm	20
Ca_Lm_20_Ca7	Ca	Ca7	inter_species	Lm	20
Ca_Lm_20_Ca8	Ca	Ca8	inter_species	Lm	20
Ca_Lm_30_Ca1	Ca	Ca1	inter_species	Lm	30
Ca_Lm_30_Ca2	Ca	Ca2	inter_species	Lm	30
Ca_Lm_30_Ca3	Ca	Ca3	inter_species	Lm	30
Ca_Lm_30_Ca4	Ca	Ca4	inter_species	Lm	30
Ca_Lm_30_Ca5	Ca	Ca5	inter_species	Lm	30
Ca_Lm_30_Ca6	Ca	Ca6	inter_species	Lm	30
Ca_Lm_30_Ca7	Ca	Ca7	inter_species	Lm	30
Ca_Lm_30_Ca8	Ca	Ca8	inter_species	Lm	30
Ca_Lm_40_Ca1	Ca	Ca1	inter_species	Lm	40
Ca_Lm_40_Ca2	Ca	Ca2	inter_species	Lm	40
Ca_Lm_40_Ca3	Ca	Ca3	inter_species	Lm	40
Ca_Lm_40_Ca4	Ca	Ca4	inter_species	Lm	40
Ca_Lm_40_Ca5	Ca	Ca5	inter_species	Lm	40
Ca_Lm_40_Ca6	Ca	Ca6	inter_species	Lm	40
Ca_Lm_40_Ca7	Ca	Ca7	inter_species	Lm	40
Ca_Lm_40_Ca8	Ca	Ca8	inter_species	Lm	40
Ca_Lm_50_Ca1	Ca	Ca1	inter_species	Lm	50
Ca_Lm_50_Ca2	Ca	Ca2	inter_species	Lm	50
Ca_Lm_50_Ca3	Ca	Ca3	inter_species	Lm	50
Ca_Lm_50_Ca4	Ca	Ca4	inter_species	Lm	50
Ca_Lm_50_Ca5	Ca	Ca5	inter_species	Lm	50
Ca_Lm_50_Ca6	Ca	Ca6	inter_species	Lm	50
Ca_Lm_50_Ca7	Ca	Ca7	inter_species	Lm	50
Ca_Lm_50_Ca8	Ca	Ca8	inter_species	Lm	50
Ca_Se_10_Ca1	Ca	Ca1	inter_species	Se	10
Ca_Se_10_Ca2	Ca	Ca2	inter_species	Se	10
Ca_Se_10_Ca3	Ca	Ca3	inter_species	Se	10
Ca_Se_10_Ca4	Ca	Ca4	inter_species	Se	10
Ca_Se_10_Ca5	Ca	Ca5	inter_species	Se	10
Ca_Se_10_Ca6	Ca	Ca6	inter_species	Se	10
Ca_Se_10_Ca7	Ca	Ca7	inter_species	Se	10
Ca_Se_10_Ca8	Ca	Ca8	inter_species	Se	10
Ca_Se_20_Ca1	Ca	Ca1	inter_species	Se	20
Ca_Se_20_Ca2	Ca	Ca2	inter_species	Se	20
Ca_Se_20_Ca3	Ca	Ca3	inter_species	Se	20
Ca_Se_20_Ca4	Ca	Ca4	inter_species	Se	20
Ca_Se_20_Ca5	Ca	Ca5	inter_species	Se	20
Ca_Se_20_Ca6	Ca	Ca6	inter_species	Se	20
Ca_Se_20_Ca7	Ca	Ca7	inter_species	Se	20
Ca_Se_20_Ca8	Ca	Ca8	inter_species	Se	20
Ca_Se_30_Ca1	Ca	Ca1	inter_species	Se	30
Ca_Se_30_Ca2	Ca	Ca2	inter_species	Se	30
Ca_Se_30_Ca3	Ca	Ca3	inter_species	Se	30
Ca_Se_30_Ca4	Ca	Ca4	inter_species	Se	30
Ca_Se_30_Ca5	Ca	Ca5	inter_species	Se	30
Ca_Se_30_Ca6	Ca	Ca6	inter_species	Se	30
Ca_Se_30_Ca7	Ca	Ca7	inter_species	Se	30
Ca_Se_30_Ca8	Ca	Ca8	inter_species	Se	30
Ca_Se_40_Ca1	Ca	Ca1	inter_species	Se	40
Ca_Se_40_Ca2	Ca	Ca2	inter_species	Se	40
Ca_Se_40_Ca3	Ca	Ca3	inter_species	Se	40
Ca_Se_40_Ca4	Ca	Ca4	inter_species	Se	40
Ca_Se_40_Ca5	Ca	Ca5	inter_species	Se	40
Ca_Se_40_Ca6	Ca	Ca6	inter_species	Se	40
Ca_Se_40_Ca7	Ca	Ca7	inter_species	Se	40
Ca_Se_40_Ca8	Ca	Ca8	inter_species	Se	40
Ca_Se_50_Ca1	Ca	Ca1	inter_species	Se	50
Ca_Se_50_Ca2	Ca	Ca2	inter_species	Se	50
Ca_Se_50_Ca3	Ca	Ca3	inter_species	Se	50
Ca_Se_50_Ca4	Ca	Ca4	inter_species	Se	50
Ca_Se_50_Ca5	Ca	Ca5	inter_species	Se	50
Ca_Se_50_Ca6	Ca	Ca6	inter_species	Se	50
Ca_Se_50_Ca7	Ca	Ca7	inter_species	Se	50
Ca_Se_50_Ca8	Ca	Ca8	inter_species	Se	50
Ca_Self_0_Ca1	Ca	Ca1	self_check	Self	0
Ca_Self_0_Ca2	Ca	Ca2	self_check	Self	0
Ca_Self_0_Ca3	Ca	Ca3	self_check	Self	0
Ca_Self_0_Ca4	Ca	Ca4	self_check	Self	0
Ca_Self_0_Ca5	Ca	Ca5	self_check	Self	0
Ca_Self_0_Ca6	Ca	Ca6	self_check	Self	0
Ca_Self_0_Ca7	Ca	Ca7	self_check	Self	0
Ca_Self_0_Ca8	Ca	Ca8	self_check	Self	0
