# Supplementary material for: Species-Specific Quality Control, Assembly and Contamination Detection in Microbial Isolate Sequences with AQUAMIS
Source: Genes (Basel). 2021 Apr 26;12(5):644. doi: 10.3390/genes12050644 (PMC8145556; doi:10.3390/genes12050644)
Supplement: Supplementary file 1 [file genes-12-00644-s001.zip › SD3_predictions_contaminationdata.tsv]

sample.name	species	strain	contam_type	distance	mixing_ratio	duplicated.orthologs	max_duplicated.orthologs	prediction_duplicated.orthologs	single.copy.orthologs	min_single.copy.orthologs	prediction_single.copy.orthologs	contig_count	max_contigs	prediction_contigs	kraken2_reads	min_fraction.majority.species	prediction_kraken2_reads	kraken2_contigs	prediction_kraken2_contigs	total.length	max_total.length	prediction_total.length	N50	min_N50	prediction_N50	confindr_NumContamSNVs.cgmlst	prediction_confindr.cgmlst	confindr_NumContamSNVs.rmlst	prediction_confindr.rmlst	duplication.ratio	threshold_duplicationratio	prediction_duplicationratio	GC	max_GC	min_GC	prediction_GC	MLST	max_MLST	prediction_mlst	distance_new	contam_type2	min_confindr_NumContamSNVs.cgmlst	min_confindr_NumContamSNVs.rmlst
Lm_0-05_10_Lm1	Lm	Lm1	intra_species	0.05	10	0	0.007	FALSE	0.993	0.95	FALSE	39	212	FALSE	0.9989	0.95	FALSE	0.9987016096	FALSE	3087892	3200000	FALSE	406225	60009.5	FALSE	0	FALSE	0	FALSE	1	1.005	FALSE	37.84	41.9	33.9	FALSE	0	1	FALSE	close	intra	3	3
Lm_0-05_10_Lm2	Lm	Lm2	intra_species	0.05	10	0	0.007	FALSE	1	0.95	FALSE	72	212	FALSE	0.99894	0.95	FALSE	0.998383381	FALSE	3068935	3200000	FALSE	348103	60009.5	FALSE	0	FALSE	0	FALSE	1	1.005	FALSE	37.92	41.9	33.9	FALSE	0	1	FALSE	close	intra	3	3
Lm_0-05_10_Lm3	Lm	Lm3	intra_species	0.05	10	0	0.007	FALSE	1	0.95	FALSE	42	212	FALSE	0.99766	0.95	FALSE	0.997565329	FALSE	2930658	3200000	FALSE	437315	60009.5	FALSE	0	FALSE	0	FALSE	1	1.005	FALSE	37.89	41.9	33.9	FALSE	0	1	FALSE	close	intra	3	3
Lm_0-05_10_Lm4	Lm	Lm4	intra_species	0.05	10	0	0.007	FALSE	1	0.95	FALSE	20	212	FALSE	0.99876	0.95	FALSE	1	FALSE	2925868	3200000	FALSE	476933	60009.5	FALSE	0	FALSE	0	FALSE	1	1.005	FALSE	37.89	41.9	33.9	FALSE	0	1	FALSE	close	intra	3	3
Lm_0-05_10_Lm5	Lm	Lm5	intra_species	0.05	10	0	0.007	FALSE	1	0.95	FALSE	44	212	FALSE	0.99857	0.95	FALSE	0.99882556	FALSE	3051410	3200000	FALSE	260772	60009.5	FALSE	1	FALSE	1	FALSE	1.001	1.005	FALSE	37.79	41.9	33.9	FALSE	0	1	FALSE	close	intra	3	3
Lm_0-05_10_Lm6	Lm	Lm6	intra_species	0.05	10	0.007	0.007	FALSE	0.993	0.95	FALSE	36	212	FALSE	0.99884	0.95	FALSE	0.9993215853	FALSE	2979554	3200000	FALSE	351254	60009.5	FALSE	0	FALSE	0	FALSE	1	1.005	FALSE	37.83	41.9	33.9	FALSE	0	1	FALSE	close	intra	3	3
Lm_0-05_10_Lm7	Lm	Lm7	intra_species	0.05	10	0	0.007	FALSE	0.986	0.95	FALSE	44	212	FALSE	0.99918	0.95	FALSE	0.999314538	FALSE	2960580	3200000	FALSE	338074	60009.5	FALSE	1	FALSE	1	FALSE	1	1.005	FALSE	37.86	41.9	33.9	FALSE	0	1	FALSE	close	intra	3	3
Lm_0-05_10_Lm8	Lm	Lm8	intra_species	0.05	10	0	0.007	FALSE	1	0.95	FALSE	38	212	FALSE	0.99888	0.95	FALSE	0.9993329096	FALSE	3013752	3200000	FALSE	282375	60009.5	FALSE	0	FALSE	0	FALSE	1	1.005	FALSE	37.87	41.9	33.9	FALSE	0	1	FALSE	close	intra	3	3
Lm_0-05_20_Lm1	Lm	Lm1	intra_species	0.05	20	0	0.007	FALSE	1	0.95	FALSE	51	212	FALSE	0.99895	0.95	FALSE	0.9986962056	FALSE	3095785	3200000	FALSE	262406	60009.5	FALSE	0	FALSE	0	FALSE	1.001	1.005	FALSE	37.83	41.9	33.9	FALSE	0	1	FALSE	close	intra	3	3
Lm_0-05_20_Lm2	Lm	Lm2	intra_species	0.05	20	0	0.007	FALSE	1	0.95	FALSE	109	212	FALSE	0.99877	0.95	FALSE	0.997886377	FALSE	3089313	3200000	FALSE	230810	60009.5	FALSE	2	FALSE	0	FALSE	1.001	1.005	FALSE	37.9	41.9	33.9	FALSE	0	1	FALSE	close	intra	3	3
Lm_0-05_20_Lm3	Lm	Lm3	intra_species	0.05	20	0	0.007	FALSE	1	0.95	FALSE	87	212	FALSE	0.99668	0.95	FALSE	0.994696131	FALSE	2959824	3200000	FALSE	206891	60009.5	FALSE	0	FALSE	1	FALSE	1.001	1.005	FALSE	37.86	41.9	33.9	FALSE	0	1	FALSE	close	intra	3	3
Lm_0-05_20_Lm4	Lm	Lm4	intra_species	0.05	20	0	0.007	FALSE	1	0.95	FALSE	65	212	FALSE	0.9983	0.95	FALSE	0.9992424268	FALSE	2931006	3200000	FALSE	163770	60009.5	FALSE	1	FALSE	0	FALSE	1.001	1.005	FALSE	37.88	41.9	33.9	FALSE	0	1	FALSE	close	intra	3	3
Lm_0-05_20_Lm5	Lm	Lm5	intra_species	0.05	20	0	0.007	FALSE	1	0.95	FALSE	75	212	FALSE	0.99866	0.95	FALSE	0.9989452808	FALSE	3059971	3200000	FALSE	234252	60009.5	FALSE	2	FALSE	1	FALSE	1.001	1.005	FALSE	37.79	41.9	33.9	FALSE	0	1	FALSE	close	intra	3	3
Lm_0-05_20_Lm6	Lm	Lm6	intra_species	0.05	20	0.007	0.007	FALSE	0.993	0.95	FALSE	55	212	FALSE	0.99854	0.95	FALSE	0.9976917152	FALSE	2987163	3200000	FALSE	257353	60009.5	FALSE	0	FALSE	0	FALSE	1.001	1.005	FALSE	37.82	41.9	33.9	FALSE	0	1	FALSE	close	intra	3	3
Lm_0-05_20_Lm7	Lm	Lm7	intra_species	0.05	20	0	0.007	FALSE	0.98	0.95	FALSE	41	212	FALSE	0.99922	0.95	FALSE	0.9992516646	FALSE	2970045	3200000	FALSE	387991	60009.5	FALSE	1	FALSE	1	FALSE	1.001	1.005	FALSE	37.85	41.9	33.9	FALSE	0	1	FALSE	close	intra	3	3
Lm_0-05_20_Lm8	Lm	Lm8	intra_species	0.05	20	0	0.007	FALSE	1	0.95	FALSE	62	212	FALSE	0.99879	0.95	FALSE	0.9988558012	FALSE	3020425	3200000	FALSE	187079	60009.5	FALSE	0	FALSE	0	FALSE	1.001	1.005	FALSE	37.86	41.9	33.9	FALSE	0	1	FALSE	close	intra	3	3
Lm_0-05_30_Lm1	Lm	Lm1	intra_species	0.05	30	0	0.007	FALSE	0.993	0.95	FALSE	88	212	FALSE	0.99878	0.95	FALSE	0.9985471511	FALSE	3109325	3200000	FALSE	147975	60009.5	FALSE	0	FALSE	0	FALSE	1.003	1.005	FALSE	37.82	41.9	33.9	FALSE	0	1	FALSE	close	intra	3	3
Lm_0-05_30_Lm2	Lm	Lm2	intra_species	0.05	30	0	0.007	FALSE	1	0.95	FALSE	202	212	FALSE	0.99855	0.95	FALSE	0.9942756069	FALSE	3160013	3200000	FALSE	82979	60009.5	FALSE	2	FALSE	0	FALSE	1.003	1.005	FALSE	37.85	41.9	33.9	FALSE	0	1	FALSE	close	intra	3	3
Lm_0-05_30_Lm3	Lm	Lm3	intra_species	0.05	30	0	0.007	FALSE	1	0.95	FALSE	142	212	FALSE	0.99581	0.95	FALSE	0.9847135481	FALSE	3030530	3200000	FALSE	92416	60009.5	FALSE	0	FALSE	1	FALSE	1.002	1.005	FALSE	37.79	41.9	33.9	FALSE	0	1	FALSE	close	intra	3	3
Lm_0-05_30_Lm4	Lm	Lm4	intra_species	0.05	30	0	0.007	FALSE	0.993	0.95	FALSE	166	212	FALSE	0.99827	0.95	FALSE	0.9958935315	FALSE	2947891	3200000	FALSE	68817	60009.5	FALSE	1	FALSE	0	FALSE	1.003	1.005	FALSE	37.87	41.9	33.9	FALSE	0	1	FALSE	close	intra	3	3
Lm_0-05_30_Lm5	Lm	Lm5	intra_species	0.05	30	0	0.007	FALSE	0.993	0.95	FALSE	160	212	FALSE	0.99837	0.95	FALSE	0.997992906	FALSE	3135027	3200000	FALSE	95394	60009.5	FALSE	2	FALSE	1	FALSE	1.004	1.005	FALSE	37.83	41.9	33.9	FALSE	0	1	FALSE	close	intra	3	3
Lm_0-05_30_Lm6	Lm	Lm6	intra_species	0.05	30	0.007	0.007	FALSE	0.993	0.95	FALSE	106	212	FALSE	0.99837	0.95	FALSE	0.9966062797	FALSE	3001980	3200000	FALSE	132857	60009.5	FALSE	0	FALSE	0	FALSE	1.004	1.005	FALSE	37.81	41.9	33.9	FALSE	0	1	FALSE	close	intra	3	3
Lm_0-05_30_Lm7	Lm	Lm7	intra_species	0.05	30	0	0.007	FALSE	0.973	0.95	FALSE	87	212	FALSE	0.99917	0.95	FALSE	0.996205205	FALSE	3003815	3200000	FALSE	191702	60009.5	FALSE	2	FALSE	1	FALSE	1.003	1.005	FALSE	37.87	41.9	33.9	FALSE	0	1	FALSE	close	intra	3	3
Lm_0-05_30_Lm8	Lm	Lm8	intra_species	0.05	30	0	0.007	FALSE	0.993	0.95	FALSE	176	212	FALSE	0.99861	0.95	FALSE	0.9942991187	FALSE	3114571	3200000	FALSE	90596	60009.5	FALSE	0	FALSE	0	FALSE	1.004	1.005	FALSE	37.85	41.9	33.9	FALSE	0	1	FALSE	close	intra	3	3
Lm_0-05_40_Lm1	Lm	Lm1	intra_species	0.05	40	0	0.007	FALSE	0.993	0.95	FALSE	126	212	FALSE	0.9989	0.95	FALSE	0.9986138528	FALSE	3114912	3200000	FALSE	194797	60009.5	FALSE	0	FALSE	0	FALSE	1.006	1.005	TRUE	37.82	41.9	33.9	FALSE	0	1	FALSE	close	intra	3	3
Lm_0-05_40_Lm2	Lm	Lm2	intra_species	0.05	40	0	0.007	FALSE	1	0.95	FALSE	288	212	TRUE	0.99862	0.95	FALSE	0.9952699777	FALSE	3206538	3200000	TRUE	54383	60009.5	TRUE	1	FALSE	0	FALSE	1.005	1.005	FALSE	37.82	41.9	33.9	FALSE	0	1	FALSE	close	intra	3	3
Lm_0-05_40_Lm3	Lm	Lm3	intra_species	0.05	40	0	0.007	FALSE	0.993	0.95	FALSE	210	212	FALSE	0.99487	0.95	FALSE	0.9802345553	FALSE	3090832	3200000	FALSE	65267	60009.5	FALSE	0	FALSE	0	FALSE	1.004	1.005	FALSE	37.72	41.9	33.9	FALSE	0	1	FALSE	close	intra	3	3
Lm_0-05_40_Lm4	Lm	Lm4	intra_species	0.05	40	0	0.007	FALSE	1	0.95	FALSE	296	212	TRUE	0.99746	0.95	FALSE	0.9968677401	FALSE	2970900	3200000	FALSE	43015	60009.5	TRUE	1	FALSE	0	FALSE	1.005	1.005	FALSE	37.88	41.9	33.9	FALSE	0	1	FALSE	close	intra	3	3
Lm_0-05_40_Lm5	Lm	Lm5	intra_species	0.05	40	0	0.007	FALSE	1	0.95	FALSE	159	212	FALSE	0.99844	0.95	FALSE	0.9968140232	FALSE	3168046	3200000	FALSE	161223	60009.5	FALSE	3	TRUE	2	FALSE	1.007	1.005	TRUE	37.84	41.9	33.9	FALSE	0	1	FALSE	close	intra	3	3
Lm_0-05_40_Lm6	Lm	Lm6	intra_species	0.05	40	0.007	0.007	FALSE	0.993	0.95	FALSE	135	212	FALSE	0.99855	0.95	FALSE	0.9960689698	FALSE	3007917	3200000	FALSE	115483	60009.5	FALSE	0	FALSE	0	FALSE	1.005	1.005	FALSE	37.8	41.9	33.9	FALSE	0	1	FALSE	close	intra	3	3
Lm_0-05_40_Lm7	Lm	Lm7	intra_species	0.05	40	0	0.007	FALSE	0.973	0.95	FALSE	118	212	FALSE	0.99926	0.95	FALSE	0.9990889889	FALSE	3020409	3200000	FALSE	149797	60009.5	FALSE	2	FALSE	1	FALSE	1.005	1.005	FALSE	37.87	41.9	33.9	FALSE	0	1	FALSE	close	intra	3	3
Lm_0-05_40_Lm8	Lm	Lm8	intra_species	0.05	40	0	0.007	FALSE	1	0.95	FALSE	238	212	TRUE	0.99842	0.95	FALSE	0.9943401881	FALSE	3159651	3200000	FALSE	60214	60009.5	FALSE	0	FALSE	0	FALSE	1.005	1.005	FALSE	37.83	41.9	33.9	FALSE	0	1	FALSE	close	intra	3	3
Lm_0-05_50_Lm1	Lm	Lm1	intra_species	0.05	50	0	0.007	FALSE	1	0.95	FALSE	146	212	FALSE	0.9992	0.95	FALSE	0.9982557433	FALSE	3120368	3200000	FALSE	114712	60009.5	FALSE	0	FALSE	0	FALSE	1.006	1.005	TRUE	37.82	41.9	33.9	FALSE	0	1	FALSE	close	intra	3	3
Lm_0-05_50_Lm2	Lm	Lm2	intra_species	0.05	50	0	0.007	FALSE	1	0.95	FALSE	263	212	TRUE	0.99888	0.95	FALSE	0.9980719358	FALSE	3202847	3200000	TRUE	62420	60009.5	FALSE	2	FALSE	0	FALSE	1.004	1.005	FALSE	37.82	41.9	33.9	FALSE	0	1	FALSE	close	intra	3	3
Lm_0-05_50_Lm3	Lm	Lm3	intra_species	0.05	50	0	0.007	FALSE	0.98	0.95	FALSE	178	212	FALSE	0.99411	0.95	FALSE	0.9782818162	FALSE	3098771	3200000	FALSE	65074	60009.5	FALSE	0	FALSE	1	FALSE	1.004	1.005	FALSE	37.72	41.9	33.9	FALSE	0	1	FALSE	close	intra	3	3
Lm_0-05_50_Lm4	Lm	Lm4	intra_species	0.05	50	0	0.007	FALSE	0.98	0.95	FALSE	351	212	TRUE	0.99689	0.95	FALSE	0.999262315	FALSE	2972907	3200000	FALSE	32291	60009.5	TRUE	1	FALSE	0	FALSE	1.006	1.005	TRUE	37.86	41.9	33.9	FALSE	0	1	FALSE	close	intra	3	3
Lm_0-05_50_Lm5	Lm	Lm5	intra_species	0.05	50	0	0.007	FALSE	0.993	0.95	FALSE	229	212	TRUE	0.99832	0.95	FALSE	0.996760271	FALSE	3171039	3200000	FALSE	56133	60009.5	TRUE	2	FALSE	1	FALSE	1.007	1.005	TRUE	37.84	41.9	33.9	FALSE	0	1	FALSE	close	intra	3	3
Lm_0-05_50_Lm6	Lm	Lm6	intra_species	0.05	50	0.007	0.007	FALSE	0.98	0.95	FALSE	176	212	FALSE	0.99836	0.95	FALSE	0.9949107744	FALSE	3008981	3200000	FALSE	95215	60009.5	FALSE	0	FALSE	0	FALSE	1.005	1.005	FALSE	37.8	41.9	33.9	FALSE	0	1	FALSE	close	intra	3	3
Lm_0-05_50_Lm7	Lm	Lm7	intra_species	0.05	50	0	0.007	FALSE	0.986	0.95	FALSE	125	212	FALSE	0.99916	0.95	FALSE	0.9998110715	FALSE	3022947	3200000	FALSE	95765	60009.5	FALSE	2	FALSE	1	FALSE	1.005	1.005	FALSE	37.87	41.9	33.9	FALSE	0	1	FALSE	close	intra	3	3
Lm_0-05_50_Lm8	Lm	Lm8	intra_species	0.05	50	0	0.007	FALSE	1	0.95	FALSE	291	212	TRUE	0.99831	0.95	FALSE	0.9984942011	FALSE	3165773	3200000	FALSE	44421	60009.5	TRUE	1	FALSE	0	FALSE	1.006	1.005	TRUE	37.83	41.9	33.9	FALSE	0	1	FALSE	close	intra	3	3
Lm_0-5_10_Lm1	Lm	Lm1	intra_species	0.5	10	0	0.007	FALSE	0.993	0.95	FALSE	52	212	FALSE	0.99893	0.95	FALSE	0.9988674778	FALSE	3089791	3200000	FALSE	151167	60009.5	FALSE	1	FALSE	2	FALSE	1.001	1.005	FALSE	37.84	41.9	33.9	FALSE	0	1	FALSE	intermediate	intra	3	3
Lm_0-5_10_Lm2	Lm	Lm2	intra_species	0.5	10	0	0.007	FALSE	1	0.95	FALSE	100	212	FALSE	0.99869	0.95	FALSE	0.9983696164	FALSE	3072909	3200000	FALSE	156748	60009.5	FALSE	5	TRUE	0	FALSE	1.001	1.005	FALSE	37.92	41.9	33.9	FALSE	0	1	FALSE	intermediate	intra	3	3
Lm_0-5_10_Lm3	Lm	Lm3	intra_species	0.5	10	0	0.007	FALSE	1	0.95	FALSE	43	212	FALSE	0.99829	0.95	FALSE	0.9978562243	FALSE	2929798	3200000	FALSE	437416	60009.5	FALSE	19	TRUE	2	FALSE	1	1.005	FALSE	37.89	41.9	33.9	FALSE	0	1	FALSE	intermediate	intra	3	3
Lm_0-5_10_Lm4	Lm	Lm4	intra_species	0.5	10	0	0.007	FALSE	1	0.95	FALSE	39	212	FALSE	0.99903	0.95	FALSE	0.9987890163	FALSE	2926379	3200000	FALSE	335053	60009.5	FALSE	5	TRUE	0	FALSE	1	1.005	FALSE	37.88	41.9	33.9	FALSE	0	1	FALSE	intermediate	intra	3	3
Lm_0-5_10_Lm5	Lm	Lm5	intra_species	0.5	10	0	0.007	FALSE	1	0.95	FALSE	68	212	FALSE	0.99885	0.95	FALSE	0.9988279397	FALSE	3052508	3200000	FALSE	250236	60009.5	FALSE	7	TRUE	0	FALSE	1.001	1.005	FALSE	37.79	41.9	33.9	FALSE	0	1	FALSE	intermediate	intra	3	3
Lm_0-5_10_Lm6	Lm	Lm6	intra_species	0.5	10	0.007	0.007	FALSE	0.993	0.95	FALSE	67	212	FALSE	0.99902	0.95	FALSE	0.9992358642	FALSE	2981539	3200000	FALSE	216464	60009.5	FALSE	7	TRUE	1	FALSE	1.001	1.005	FALSE	37.83	41.9	33.9	FALSE	0	1	FALSE	intermediate	intra	3	3
Lm_0-5_10_Lm7	Lm	Lm7	intra_species	0.5	10	0	0.007	FALSE	0.98	0.95	FALSE	51	212	FALSE	0.99912	0.95	FALSE	0.9993149598	FALSE	2960387	3200000	FALSE	338839	60009.5	FALSE	8	TRUE	0	FALSE	1.001	1.005	FALSE	37.86	41.9	33.9	FALSE	0	1	FALSE	intermediate	intra	3	3
Lm_0-5_10_Lm8	Lm	Lm8	intra_species	0.5	10	0	0.007	FALSE	1	0.95	FALSE	42	212	FALSE	0.99902	0.95	FALSE	1	FALSE	3013450	3200000	FALSE	259695	60009.5	FALSE	5	TRUE	0	FALSE	1.001	1.005	FALSE	37.86	41.9	33.9	FALSE	0	1	FALSE	intermediate	intra	3	3
Lm_0-5_20_Lm1	Lm	Lm1	intra_species	0.5	20	0	0.007	FALSE	0.959	0.95	FALSE	337	212	TRUE	0.99885	0.95	FALSE	0.997998479	FALSE	3101791	3200000	FALSE	39586	60009.5	TRUE	9	TRUE	5	TRUE	1.005	1.005	FALSE	37.84	41.9	33.9	FALSE	0	1	FALSE	intermediate	intra	3	3
Lm_0-5_20_Lm2	Lm	Lm2	intra_species	0.5	20	0	0.007	FALSE	0.986	0.95	FALSE	445	212	TRUE	0.99889	0.95	FALSE	0.99771858	FALSE	3100525	3200000	FALSE	32481	60009.5	TRUE	16	TRUE	2	FALSE	1.008	1.005	TRUE	37.9	41.9	33.9	FALSE	0	1	FALSE	intermediate	intra	3	3
Lm_0-5_20_Lm3	Lm	Lm3	intra_species	0.5	20	0	0.007	FALSE	0.973	0.95	FALSE	249	212	TRUE	0.99823	0.95	FALSE	0.9977185385	FALSE	2946163	3200000	FALSE	69859	60009.5	FALSE	43	TRUE	4	TRUE	1.004	1.005	FALSE	37.87	41.9	33.9	FALSE	0	1	FALSE	intermediate	intra	3	3
Lm_0-5_20_Lm4	Lm	Lm4	intra_species	0.5	20	0	0.007	FALSE	0.973	0.95	FALSE	339	212	TRUE	0.99906	0.95	FALSE	0.9987322503	FALSE	2949815	3200000	FALSE	47389	60009.5	TRUE	15	TRUE	2	FALSE	1.004	1.005	FALSE	37.86	41.9	33.9	FALSE	0	1	FALSE	intermediate	intra	3	3
Lm_0-5_20_Lm5	Lm	Lm5	intra_species	0.5	20	0	0.007	FALSE	0.973	0.95	FALSE	459	212	TRUE	0.99892	0.95	FALSE	0.9989664332	FALSE	3075410	3200000	FALSE	29611	60009.5	TRUE	22	TRUE	2	FALSE	1.006	1.005	TRUE	37.77	41.9	33.9	FALSE	0	1	FALSE	intermediate	intra	3	3
Lm_0-5_20_Lm6	Lm	Lm6	intra_species	0.5	20	0.007	0.007	FALSE	0.986	0.95	FALSE	349	212	TRUE	0.99907	0.95	FALSE	0.9994227655	FALSE	3026774	3200000	FALSE	41058	60009.5	TRUE	11	TRUE	2	FALSE	1.007	1.005	TRUE	37.79	41.9	33.9	FALSE	0	1	FALSE	intermediate	intra	3	3
Lm_0-5_20_Lm7	Lm	Lm7	intra_species	0.5	20	0	0.007	FALSE	0.986	0.95	FALSE	196	212	FALSE	0.99903	0.95	FALSE	0.9993557795	FALSE	2975894	3200000	FALSE	67883	60009.5	FALSE	60	TRUE	2	FALSE	1.005	1.005	FALSE	37.86	41.9	33.9	FALSE	0	1	FALSE	intermediate	intra	3	3
Lm_0-5_20_Lm8	Lm	Lm8	intra_species	0.5	20	0	0.007	FALSE	0.986	0.95	FALSE	351	212	TRUE	0.99907	0.95	FALSE	0.9994919015	FALSE	3043106	3200000	FALSE	39598	60009.5	TRUE	8	TRUE	2	FALSE	1.007	1.005	TRUE	37.84	41.9	33.9	FALSE	0	1	FALSE	intermediate	intra	3	3
Lm_0-5_30_Lm1	Lm	Lm1	intra_species	0.5	30	0	0.007	FALSE	0.892	0.95	TRUE	1134	212	TRUE	0.99885	0.95	FALSE	0.9967942054	FALSE	3152165	3200000	FALSE	12802	60009.5	TRUE	15	TRUE	4	TRUE	1.014	1.005	TRUE	37.82	41.9	33.9	FALSE	0	1	FALSE	intermediate	intra	3	3
Lm_0-5_30_Lm2	Lm	Lm2	intra_species	0.5	30	0	0.007	FALSE	0.845	0.95	TRUE	2764	212	TRUE	0.99854	0.95	FALSE	0.9970103144	FALSE	3211032	3200000	TRUE	4837	60009.5	TRUE	27	TRUE	7	TRUE	1.043	1.005	TRUE	37.8	41.9	33.9	FALSE	0	1	FALSE	intermediate	intra	3	3
Lm_0-5_30_Lm3	Lm	Lm3	intra_species	0.5	30	0	0.007	FALSE	0.912	0.95	TRUE	664	212	TRUE	0.99836	0.95	FALSE	0.9957618172	FALSE	2997799	3200000	FALSE	25016	60009.5	TRUE	81	TRUE	7	TRUE	1.015	1.005	TRUE	37.83	41.9	33.9	FALSE	0	1	FALSE	intermediate	intra	3	3
Lm_0-5_30_Lm4	Lm	Lm4	intra_species	0.5	30	0	0.007	FALSE	0.892	0.95	TRUE	2503	212	TRUE	0.99913	0.95	FALSE	0.9976872533	FALSE	3121974	3200000	FALSE	4841	60009.5	TRUE	21	TRUE	5	TRUE	1.037	1.005	TRUE	37.77	41.9	33.9	FALSE	0	1	FALSE	intermediate	intra	3	3
Lm_0-5_30_Lm5	Lm	Lm5	intra_species	0.5	30	0	0.007	FALSE	0.851	0.95	TRUE	2687	212	TRUE	0.99892	0.95	FALSE	0.9971192452	FALSE	3186548	3200000	FALSE	4808	60009.5	TRUE	19	TRUE	2	FALSE	1.04	1.005	TRUE	37.74	41.9	33.9	FALSE	0	1	FALSE	intermediate	intra	3	3
Lm_0-5_30_Lm6	Lm	Lm6	intra_species	0.5	30	0.007	0.007	FALSE	0.845	0.95	TRUE	2630	212	TRUE	0.99894	0.95	FALSE	0.9962527803	FALSE	3190119	3200000	FALSE	4618	60009.5	TRUE	13	TRUE	2	FALSE	1.038	1.005	TRUE	37.69	41.9	33.9	FALSE	0	1	FALSE	intermediate	intra	3	3
Lm_0-5_30_Lm7	Lm	Lm7	intra_species	0.5	30	0.007	0.007	FALSE	0.939	0.95	TRUE	536	212	TRUE	0.99901	0.95	FALSE	0.9994214003	FALSE	3016329	3200000	FALSE	37957	60009.5	TRUE	70	TRUE	5	TRUE	1.01	1.005	TRUE	37.79	41.9	33.9	FALSE	0	1	FALSE	intermediate	intra	3	3
Lm_0-5_30_Lm8	Lm	Lm8	intra_species	0.5	30	0	0.007	FALSE	0.831	0.95	TRUE	2630	212	TRUE	0.99912	0.95	FALSE	0.9981531734	FALSE	3175306	3200000	FALSE	4764	60009.5	TRUE	13	TRUE	2	FALSE	1.043	1.005	TRUE	37.72	41.9	33.9	FALSE	0	1	FALSE	intermediate	intra	3	3
Lm_0-5_40_Lm1	Lm	Lm1	intra_species	0.5	40	0	0.007	FALSE	0.736	0.95	TRUE	3588	212	TRUE	0.99905	0.95	FALSE	0.993306592	FALSE	3181737	3200000	FALSE	3553	60009.5	TRUE	23	TRUE	9	TRUE	1.035	1.005	TRUE	37.8	41.9	33.9	FALSE	0	1	FALSE	intermediate	intra	3	3
Lm_0-5_40_Lm2	Lm	Lm2	intra_species	0.5	40	0	0.007	FALSE	0.797	0.95	TRUE	4208	212	TRUE	0.99851	0.95	FALSE	0.9961440845	FALSE	3242677	3200000	TRUE	2969	60009.5	TRUE	29	TRUE	5	TRUE	1.066	1.005	TRUE	37.79	41.9	33.9	FALSE	0	1	FALSE	intermediate	intra	3	3
Lm_0-5_40_Lm3	Lm	Lm3	intra_species	0.5	40	0.014	0.007	TRUE	0.899	0.95	TRUE	1133	212	TRUE	0.99815	0.95	FALSE	0.9969541688	FALSE	3042299	3200000	FALSE	17291	60009.5	TRUE	94	TRUE	8	TRUE	1.033	1.005	TRUE	37.84	41.9	33.9	FALSE	0	1	FALSE	intermediate	intra	3	3
Lm_0-5_40_Lm4	Lm	Lm4	intra_species	0.5	40	0	0.007	FALSE	0.723	0.95	TRUE	4108	212	TRUE	0.99911	0.95	FALSE	0.9954672819	FALSE	3277487	3200000	TRUE	3117	60009.5	TRUE	21	TRUE	5	TRUE	1.062	1.005	TRUE	37.68	41.9	33.9	FALSE	0	1	FALSE	intermediate	intra	3	3
Lm_0-5_40_Lm5	Lm	Lm5	intra_species	0.5	40	0	0.007	FALSE	0.77	0.95	TRUE	4347	212	TRUE	0.99908	0.95	FALSE	0.9969081906	FALSE	3229847	3200000	TRUE	3020	60009.5	TRUE	25	TRUE	2	FALSE	1.063	1.005	TRUE	37.68	41.9	33.9	FALSE	1	1	TRUE	intermediate	intra	3	3
Lm_0-5_40_Lm6	Lm	Lm6	intra_species	0.5	40	0	0.007	FALSE	0.878	0.95	TRUE	2289	212	TRUE	0.99887	0.95	FALSE	0.9972477117	FALSE	3250591	3200000	TRUE	5546	60009.5	TRUE	16	TRUE	3	TRUE	1.035	1.005	TRUE	37.63	41.9	33.9	FALSE	0	1	FALSE	intermediate	intra	3	3
Lm_0-5_40_Lm7	Lm	Lm7	intra_species	0.5	40	0	0.007	FALSE	0.899	0.95	TRUE	1056	212	TRUE	0.99888	0.95	FALSE	0.9982415947	FALSE	3075637	3200000	FALSE	19409	60009.5	TRUE	72	TRUE	3	TRUE	1.025	1.005	TRUE	37.77	41.9	33.9	FALSE	0	1	FALSE	intermediate	intra	3	3
Lm_0-5_40_Lm8	Lm	Lm8	intra_species	0.5	40	0	0.007	FALSE	0.791	0.95	TRUE	4170	212	TRUE	0.99923	0.95	FALSE	0.9980493996	FALSE	3231125	3200000	TRUE	3158	60009.5	TRUE	19	TRUE	6	TRUE	1.068	1.005	TRUE	37.7	41.9	33.9	FALSE	0	1	FALSE	intermediate	intra	3	3
Lm_0-5_50_Lm1	Lm	Lm1	intra_species	0.5	50	0	0.007	FALSE	0.682	0.95	TRUE	3976	212	TRUE	0.99904	0.95	FALSE	0.9921829182	FALSE	3174841	3200000	FALSE	3291	60009.5	TRUE	23	TRUE	8	TRUE	1.038	1.005	TRUE	37.8	41.9	33.9	FALSE	0	1	FALSE	intermediate	intra	3	3
Lm_0-5_50_Lm2	Lm	Lm2	intra_species	0.5	50	0	0.007	FALSE	0.736	0.95	TRUE	4830	212	TRUE	0.9987	0.95	FALSE	0.9957633796	FALSE	3237242	3200000	TRUE	2732	60009.5	TRUE	28	TRUE	7	TRUE	1.073	1.005	TRUE	37.78	41.9	33.9	FALSE	1	1	TRUE	intermediate	intra	3	3
Lm_0-5_50_Lm3	Lm	Lm3	intra_species	0.5	50	0.007	0.007	FALSE	0.885	0.95	TRUE	1344	212	TRUE	0.99811	0.95	FALSE	0.9975876727	FALSE	3050417	3200000	FALSE	15346	60009.5	TRUE	85	TRUE	9	TRUE	1.038	1.005	TRUE	37.83	41.9	33.9	FALSE	0	1	FALSE	intermediate	intra	3	3
Lm_0-5_50_Lm4	Lm	Lm4	intra_species	0.5	50	0	0.007	FALSE	0.784	0.95	TRUE	2714	212	TRUE	0.99894	0.95	FALSE	0.9946620256	FALSE	3273954	3200000	TRUE	4878	60009.5	TRUE	26	TRUE	6	TRUE	1.044	1.005	TRUE	37.66	41.9	33.9	FALSE	0	1	FALSE	intermediate	intra	3	3
Lm_0-5_50_Lm5	Lm	Lm5	intra_species	0.5	50	0	0.007	FALSE	0.709	0.95	TRUE	4797	212	TRUE	0.99917	0.95	FALSE	0.9967880659	FALSE	3267498	3200000	TRUE	2570	60009.5	TRUE	27	TRUE	4	TRUE	1.078	1.005	TRUE	37.71	41.9	33.9	FALSE	0	1	FALSE	intermediate	intra	3	3
Lm_0-5_50_Lm6	Lm	Lm6	intra_species	0.5	50	0	0.007	FALSE	0.689	0.95	TRUE	4879	212	TRUE	0.9988	0.95	FALSE	0.9963283952	FALSE	3280019	3200000	TRUE	2711	60009.5	TRUE	23	TRUE	4	TRUE	1.069	1.005	TRUE	37.6	41.9	33.9	FALSE	0	1	FALSE	intermediate	intra	3	3
Lm_0-5_50_Lm7	Lm	Lm7	intra_species	0.5	50	0	0.007	FALSE	0.899	0.95	TRUE	1099	212	TRUE	0.99883	0.95	FALSE	0.9981483007	FALSE	3090302	3200000	FALSE	21345	60009.5	TRUE	74	TRUE	5	TRUE	1.032	1.005	TRUE	37.79	41.9	33.9	FALSE	0	1	FALSE	intermediate	intra	3	3
Lm_0-5_50_Lm8	Lm	Lm8	intra_species	0.5	50	0	0.007	FALSE	0.757	0.95	TRUE	4791	212	TRUE	0.9992	0.95	FALSE	0.9980493535	FALSE	3229818	3200000	TRUE	2758	60009.5	TRUE	15	TRUE	4	TRUE	1.073	1.005	TRUE	37.66	41.9	33.9	FALSE	0	1	FALSE	intermediate	intra	3	3
Lm_5_10_Lm1	Lm	Lm1	intra_species	5	10	0	0.007	FALSE	1	0.95	FALSE	70	212	FALSE	0.99776	0.95	FALSE	0.9986045243	FALSE	3105446	3200000	FALSE	295473	60009.5	FALSE	82	TRUE	14	TRUE	1.006	1.005	TRUE	37.84	41.9	33.9	FALSE	0	1	FALSE	distant	intra	3	3
Lm_5_10_Lm2	Lm	Lm2	intra_species	5	10	0	0.007	FALSE	1	0.95	FALSE	100	212	FALSE	0.99845	0.95	FALSE	0.9988194329	FALSE	3094637	3200000	FALSE	261899	60009.5	FALSE	97	TRUE	19	TRUE	1.009	1.005	TRUE	37.93	41.9	33.9	FALSE	0	1	FALSE	distant	intra	3	3
Lm_5_10_Lm3	Lm	Lm3	intra_species	5	10	0	0.007	FALSE	1	0.95	FALSE	69	212	FALSE	0.99847	0.95	FALSE	0.9976961468	FALSE	2945970	3200000	FALSE	366312	60009.5	FALSE	108	TRUE	35	TRUE	1.005	1.005	FALSE	37.89	41.9	33.9	FALSE	0	1	FALSE	distant	intra	3	3
Lm_5_10_Lm4	Lm	Lm4	intra_species	5	10	0	0.007	FALSE	1	0.95	FALSE	39	212	FALSE	0.99848	0.95	FALSE	1	FALSE	2938346	3200000	FALSE	334963	60009.5	FALSE	120	TRUE	29	TRUE	1.004	1.005	FALSE	37.89	41.9	33.9	FALSE	0	1	FALSE	distant	intra	3	3
Lm_5_10_Lm5	Lm	Lm5	intra_species	5	10	0	0.007	FALSE	1	0.95	FALSE	89	212	FALSE	0.99838	0.95	FALSE	0.9990673453	FALSE	3081569	3200000	FALSE	260772	60009.5	FALSE	108	TRUE	17	TRUE	1.01	1.005	TRUE	37.79	41.9	33.9	FALSE	0	1	FALSE	distant	intra	3	3
Lm_5_10_Lm6	Lm	Lm6	intra_species	5	10	0.007	0.007	FALSE	0.993	0.95	FALSE	67	212	FALSE	0.99878	0.95	FALSE	0.9993234456	FALSE	2997459	3200000	FALSE	441540	60009.5	FALSE	77	TRUE	31	TRUE	1.006	1.005	TRUE	37.83	41.9	33.9	FALSE	0	1	FALSE	distant	intra	3	3
Lm_5_10_Lm7	Lm	Lm7	intra_species	5	10	0	0.007	FALSE	0.986	0.95	FALSE	69	212	FALSE	0.99892	0.95	FALSE	0.9991234289	FALSE	2976030	3200000	FALSE	352525	60009.5	FALSE	108	TRUE	30	TRUE	1.005	1.005	FALSE	37.86	41.9	33.9	FALSE	0	1	FALSE	distant	intra	3	3
Lm_5_10_Lm8	Lm	Lm8	intra_species	5	10	0	0.007	FALSE	1	0.95	FALSE	65	212	FALSE	0.99834	0.95	FALSE	1	FALSE	3031784	3200000	FALSE	255562	60009.5	FALSE	77	TRUE	21	TRUE	1.007	1.005	TRUE	37.87	41.9	33.9	FALSE	0	1	FALSE	distant	intra	3	3
Lm_5_20_Lm1	Lm	Lm1	intra_species	5	20	0.014	0.007	TRUE	0.939	0.95	TRUE	823	212	TRUE	0.9966	0.95	FALSE	0.9969934132	FALSE	3600616	3200000	TRUE	24005	60009.5	TRUE	186	TRUE	66	TRUE	1.155	1.005	TRUE	37.91	41.9	33.9	FALSE	0	1	FALSE	distant	intra	3	3
Lm_5_20_Lm2	Lm	Lm2	intra_species	5	20	0.007	0.007	FALSE	0.993	0.95	FALSE	542	212	TRUE	0.99803	0.95	FALSE	0.9992534757	FALSE	3540274	3200000	TRUE	69746	60009.5	FALSE	230	TRUE	62	TRUE	1.143	1.005	TRUE	37.9	41.9	33.9	FALSE	0	1	FALSE	distant	intra	3	3
Lm_5_20_Lm3	Lm	Lm3	intra_species	5	20	0.014	0.007	TRUE	0.966	0.95	FALSE	438	212	TRUE	0.99844	0.95	FALSE	0.997112853	FALSE	3206155	3200000	TRUE	66086	60009.5	FALSE	213	TRUE	28	TRUE	1.09	1.005	TRUE	37.91	41.9	33.9	FALSE	0	1	FALSE	distant	intra	3	3
Lm_5_20_Lm4	Lm	Lm4	intra_species	5	20	0.007	0.007	FALSE	0.993	0.95	FALSE	357	212	TRUE	0.99804	0.95	FALSE	0.9965357203	FALSE	3159990	3200000	FALSE	97964	60009.5	FALSE	219	TRUE	57	TRUE	1.071	1.005	TRUE	37.88	41.9	33.9	FALSE	0	1	FALSE	distant	intra	3	3
Lm_5_20_Lm5	Lm	Lm5	intra_species	5	20	0.02	0.007	TRUE	0.973	0.95	FALSE	537	212	TRUE	0.99809	0.95	FALSE	0.9981748248	FALSE	3504134	3200000	TRUE	64649	60009.5	FALSE	242	TRUE	65	TRUE	1.136	1.005	TRUE	37.8	41.9	33.9	FALSE	1	1	TRUE	distant	intra	3	3
Lm_5_20_Lm6	Lm	Lm6	intra_species	5	20	0.007	0.007	FALSE	0.98	0.95	FALSE	387	212	TRUE	0.99849	0.95	FALSE	0.9957293634	FALSE	3240996	3200000	TRUE	66996	60009.5	FALSE	186	TRUE	53	TRUE	1.077	1.005	TRUE	37.84	41.9	33.9	FALSE	0	1	FALSE	distant	intra	3	3
Lm_5_20_Lm7	Lm	Lm7	intra_species	5	20	0	0.007	FALSE	0.892	0.95	TRUE	792	212	TRUE	0.99857	0.95	FALSE	0.9968113701	FALSE	3301974	3200000	TRUE	19532	60009.5	TRUE	222	TRUE	68	TRUE	1.109	1.005	TRUE	37.86	41.9	33.9	FALSE	1	1	TRUE	distant	intra	3	3
Lm_5_20_Lm8	Lm	Lm8	intra_species	5	20	0.007	0.007	FALSE	0.973	0.95	FALSE	424	212	TRUE	0.99757	0.95	FALSE	0.9987150769	FALSE	3271140	3200000	TRUE	81679	60009.5	FALSE	214	TRUE	50	TRUE	1.083	1.005	TRUE	37.9	41.9	33.9	FALSE	0	1	FALSE	distant	intra	3	3
Lm_5_30_Lm1	Lm	Lm1	intra_species	5	30	0.081	0.007	TRUE	0.899	0.95	TRUE	946	212	TRUE	0.9955	0.95	FALSE	0.9969827573	FALSE	4535171	3200000	TRUE	15885	60009.5	TRUE	274	TRUE	83	TRUE	1.408	1.005	TRUE	37.82	41.9	33.9	FALSE	3	1	TRUE	distant	intra	3	3
Lm_5_30_Lm2	Lm	Lm2	intra_species	5	30	0.142	0.007	TRUE	0.824	0.95	TRUE	1142	212	TRUE	0.99752	0.95	FALSE	0.9980708343	FALSE	4720771	3200000	TRUE	11587	60009.5	TRUE	331	TRUE	79	TRUE	1.472	1.005	TRUE	37.81	41.9	33.9	FALSE	2	1	TRUE	distant	intra	3	3
Lm_5_30_Lm3	Lm	Lm3	intra_species	5	30	0.061	0.007	TRUE	0.926	0.95	TRUE	844	212	TRUE	0.99822	0.95	FALSE	0.9988976228	FALSE	3982008	3200000	TRUE	33059	60009.5	TRUE	304	TRUE	58	TRUE	1.314	1.005	TRUE	37.84	41.9	33.9	FALSE	2	1	TRUE	distant	intra	3	3
Lm_5_30_Lm4	Lm	Lm4	intra_species	5	30	0.041	0.007	TRUE	0.811	0.95	TRUE	1959	212	TRUE	0.99728	0.95	FALSE	0.99513063	FALSE	4275980	3200000	TRUE	5906	60009.5	TRUE	292	TRUE	62	TRUE	1.401	1.005	TRUE	37.8	41.9	33.9	FALSE	2	1	TRUE	distant	intra	3	3
Lm_5_30_Lm5	Lm	Lm5	intra_species	5	30	0.122	0.007	TRUE	0.851	0.95	TRUE	1047	212	TRUE	0.9976	0.95	FALSE	0.99678197	FALSE	4694030	3200000	TRUE	14894	60009.5	TRUE	324	TRUE	67	TRUE	1.476	1.005	TRUE	37.73	41.9	33.9	FALSE	5	1	TRUE	distant	intra	3	3
Lm_5_30_Lm6	Lm	Lm6	intra_species	5	30	0.027	0.007	TRUE	0.953	0.95	FALSE	828	212	TRUE	0.99835	0.95	FALSE	0.9931222705	FALSE	4004810	3200000	TRUE	34163	60009.5	TRUE	255	TRUE	77	TRUE	1.292	1.005	TRUE	37.83	41.9	33.9	FALSE	1	1	TRUE	distant	intra	3	3
Lm_5_30_Lm7	Lm	Lm7	intra_species	5	30	0.054	0.007	TRUE	0.926	0.95	TRUE	813	212	TRUE	0.99835	0.95	FALSE	0.9986285576	FALSE	3977564	3200000	TRUE	28130	60009.5	TRUE	282	TRUE	82	TRUE	1.298	1.005	TRUE	37.83	41.9	33.9	FALSE	1	1	TRUE	distant	intra	3	3
Lm_5_30_Lm8	Lm	Lm8	intra_species	5	30	0.047	0.007	TRUE	0.77	0.95	TRUE	2119	212	TRUE	0.99667	0.95	FALSE	0.9929409124	FALSE	4392077	3200000	TRUE	5475	60009.5	TRUE	300	TRUE	85	TRUE	1.433	1.005	TRUE	37.85	41.9	33.9	FALSE	1	1	TRUE	distant	intra	3	3
Lm_5_40_Lm1	Lm	Lm1	intra_species	5	40	0.189	0.007	TRUE	0.784	0.95	TRUE	1068	212	TRUE	0.99454	0.95	FALSE	0.9983458499	FALSE	5135370	3200000	TRUE	7796	60009.5	TRUE	320	TRUE	92	TRUE	1.585	1.005	TRUE	37.8	41.9	33.9	FALSE	4	1	TRUE	distant	intra	3	3
Lm_5_40_Lm2	Lm	Lm2	intra_species	5	40	0.23	0.007	TRUE	0.743	0.95	TRUE	1061	212	TRUE	0.9974	0.95	FALSE	0.9988080136	FALSE	5201129	3200000	TRUE	7999	60009.5	TRUE	344	TRUE	85	TRUE	1.624	1.005	TRUE	37.82	41.9	33.9	FALSE	4	1	TRUE	distant	intra	3	3
Lm_5_40_Lm3	Lm	Lm3	intra_species	5	40	0.149	0.007	TRUE	0.804	0.95	TRUE	1099	212	TRUE	0.99806	0.95	FALSE	0.9999690708	FALSE	4652737	3200000	TRUE	7726	60009.5	TRUE	363	TRUE	74	TRUE	1.525	1.005	TRUE	37.85	41.9	33.9	FALSE	3	1	TRUE	distant	intra	3	3
Lm_5_40_Lm4	Lm	Lm4	intra_species	5	40	0.095	0.007	TRUE	0.872	0.95	TRUE	1052	212	TRUE	0.99695	0.95	FALSE	0.992883034	FALSE	4668591	3200000	TRUE	9415	60009.5	TRUE	336	TRUE	80	TRUE	1.482	1.005	TRUE	37.73	41.9	33.9	FALSE	3	1	TRUE	distant	intra	3	3
Lm_5_40_Lm5	Lm	Lm5	intra_species	5	40	0.284	0.007	TRUE	0.642	0.95	TRUE	1211	212	TRUE	0.99723	0.95	FALSE	0.9969494285	FALSE	5236605	3200000	TRUE	7035	60009.5	TRUE	372	TRUE	92	TRUE	1.643	1.005	TRUE	37.72	41.9	33.9	FALSE	4	1	TRUE	distant	intra	3	3
Lm_5_40_Lm6	Lm	Lm6	intra_species	5	40	0.122	0.007	TRUE	0.824	0.95	TRUE	1099	212	TRUE	0.99797	0.95	FALSE	0.9946975873	FALSE	4784406	3200000	TRUE	7759	60009.5	TRUE	312	TRUE	89	TRUE	1.522	1.005	TRUE	37.81	41.9	33.9	FALSE	4	1	TRUE	distant	intra	3	3
Lm_5_40_Lm7	Lm	Lm7	intra_species	5	40	0.149	0.007	TRUE	0.777	0.95	TRUE	1103	212	TRUE	0.99814	0.95	FALSE	0.9967332892	FALSE	4740795	3200000	TRUE	7598	60009.5	TRUE	337	TRUE	93	TRUE	1.528	1.005	TRUE	37.8	41.9	33.9	FALSE	2	1	TRUE	distant	intra	3	3
Lm_5_40_Lm8	Lm	Lm8	intra_species	5	40	0.149	0.007	TRUE	0.811	0.95	TRUE	1124	212	TRUE	0.99613	0.95	FALSE	0.9969867167	FALSE	4779596	3200000	TRUE	7525	60009.5	TRUE	327	TRUE	105	TRUE	1.525	1.005	TRUE	37.79	41.9	33.9	FALSE	4	1	TRUE	distant	intra	3	3
Lm_5_50_Lm1	Lm	Lm1	intra_species	5	50	0.209	0.007	TRUE	0.703	0.95	TRUE	1144	212	TRUE	0.99368	0.95	FALSE	0.9991099148	FALSE	5189495	3200000	TRUE	6828	60009.5	TRUE	356	TRUE	92	TRUE	1.603	1.005	TRUE	37.81	41.9	33.9	FALSE	4	1	TRUE	distant	intra	3	3
Lm_5_50_Lm2	Lm	Lm2	intra_species	5	50	0.304	0.007	TRUE	0.669	0.95	TRUE	1058	212	TRUE	0.99688	0.95	FALSE	0.9988168401	FALSE	5235454	3200000	TRUE	7897	60009.5	TRUE	362	TRUE	88	TRUE	1.638	1.005	TRUE	37.81	41.9	33.9	FALSE	4	1	TRUE	distant	intra	3	3
Lm_5_50_Lm3	Lm	Lm3	intra_species	5	50	0.155	0.007	TRUE	0.784	0.95	TRUE	1139	212	TRUE	0.99827	0.95	FALSE	0.9997144729	FALSE	4827218	3200000	TRUE	6547	60009.5	TRUE	378	TRUE	92	TRUE	1.583	1.005	TRUE	37.87	41.9	33.9	FALSE	5	1	TRUE	distant	intra	3	3
Lm_5_50_Lm4	Lm	Lm4	intra_species	5	50	0.182	0.007	TRUE	0.757	0.95	TRUE	1349	212	TRUE	0.99628	0.95	FALSE	0.9918430247	FALSE	4978063	3200000	TRUE	6045	60009.5	TRUE	341	TRUE	87	TRUE	1.586	1.005	TRUE	37.76	41.9	33.9	FALSE	3	1	TRUE	distant	intra	3	3
Lm_5_50_Lm5	Lm	Lm5	intra_species	5	50	0.297	0.007	TRUE	0.662	0.95	TRUE	1023	212	TRUE	0.99709	0.95	FALSE	0.9995149671	FALSE	5216928	3200000	TRUE	8013	60009.5	TRUE	385	TRUE	89	TRUE	1.639	1.005	TRUE	37.72	41.9	33.9	FALSE	5	1	TRUE	distant	intra	3	3
Lm_5_50_Lm6	Lm	Lm6	intra_species	5	50	0.115	0.007	TRUE	0.811	0.95	TRUE	1091	212	TRUE	0.99773	0.95	FALSE	0.9978339905	FALSE	4913440	3200000	TRUE	7273	60009.5	TRUE	335	TRUE	92	TRUE	1.562	1.005	TRUE	37.82	41.9	33.9	FALSE	4	1	TRUE	distant	intra	3	3
Lm_5_50_Lm7	Lm	Lm7	intra_species	5	50	0.149	0.007	TRUE	0.784	0.95	TRUE	1170	212	TRUE	0.99781	0.95	FALSE	0.9969994444	FALSE	4869227	3200000	TRUE	6399	60009.5	TRUE	363	TRUE	105	TRUE	1.571	1.005	TRUE	37.8	41.9	33.9	FALSE	3	1	TRUE	distant	intra	3	3
Lm_5_50_Lm8	Lm	Lm8	intra_species	5	50	0.196	0.007	TRUE	0.73	0.95	TRUE	1399	212	TRUE	0.99548	0.95	FALSE	0.9953825844	FALSE	4991381	3200000	TRUE	5567	60009.5	TRUE	350	TRUE	102	TRUE	1.591	1.005	TRUE	37.78	41.9	33.9	FALSE	4	1	TRUE	distant	intra	3	3
Lm_Ec_10_Lm1	Lm	Lm1	inter_species	Ec	10	0	0.007	FALSE	0.993	0.95	FALSE	44	212	FALSE	0.89927	0.95	TRUE	0.9977217459	FALSE	3090273	3200000	FALSE	229015	60009.5	FALSE	0	TRUE	0	TRUE	1	1.005	FALSE	37.85	41.9	33.9	FALSE	0	1	FALSE	Ec	inter	3	3
Lm_Ec_10_Lm2	Lm	Lm2	inter_species	Ec	10	0	0.007	FALSE	0.993	0.95	FALSE	66	212	FALSE	0.89843	0.95	TRUE	0.9981718167	FALSE	3068645	3200000	FALSE	317117	60009.5	FALSE	0	TRUE	0	TRUE	1	1.005	FALSE	37.92	41.9	33.9	FALSE	0	1	FALSE	Ec	inter	3	3
Lm_Ec_10_Lm3	Lm	Lm3	inter_species	Ec	10	0	0.007	FALSE	1	0.95	FALSE	41	212	FALSE	0.89924	0.95	TRUE	0.9969088804	FALSE	2932010	3200000	FALSE	437416	60009.5	FALSE	0	TRUE	0	TRUE	1	1.005	FALSE	37.9	41.9	33.9	FALSE	0	1	FALSE	Ec	inter	3	3
Lm_Ec_10_Lm4	Lm	Lm4	inter_species	Ec	10	0	0.007	FALSE	1	0.95	FALSE	25	212	FALSE	0.89958	0.95	TRUE	0.9993429736	FALSE	2927375	3200000	FALSE	334963	60009.5	FALSE	0	TRUE	0	TRUE	1	1.005	FALSE	37.89	41.9	33.9	FALSE	0	1	FALSE	Ec	inter	3	3
Lm_Ec_10_Lm5	Lm	Lm5	inter_species	Ec	10	0	0.007	FALSE	1	0.95	FALSE	59	212	FALSE	0.89784	0.95	TRUE	0.9976594809	FALSE	3054859	3200000	FALSE	260772	60009.5	FALSE	0	TRUE	0	TRUE	1	1.005	FALSE	37.81	41.9	33.9	FALSE	0	1	FALSE	Ec	inter	3	3
Lm_Ec_10_Lm6	Lm	Lm6	inter_species	Ec	10	0.007	0.007	FALSE	0.993	0.95	FALSE	44	212	FALSE	0.9067	0.95	TRUE	0.9982861675	FALSE	2981914	3200000	FALSE	335102	60009.5	FALSE	0	TRUE	0	FALSE	1	1.005	FALSE	37.84	41.9	33.9	FALSE	0	1	FALSE	Ec	inter	3	3
Lm_Ec_10_Lm7	Lm	Lm7	inter_species	Ec	10	0	0.007	FALSE	0.986	0.95	FALSE	46	212	FALSE	0.89882	0.95	TRUE	0.9986842056	FALSE	2962218	3200000	FALSE	307933	60009.5	FALSE	0	TRUE	0	TRUE	1	1.005	FALSE	37.87	41.9	33.9	FALSE	0	1	FALSE	Ec	inter	3	3
Lm_Ec_10_Lm8	Lm	Lm8	inter_species	Ec	10	0	0.007	FALSE	0.993	0.95	FALSE	37	212	FALSE	0.89885	0.95	TRUE	0.9992667124	FALSE	3013422	3200000	FALSE	236057	60009.5	FALSE	0	TRUE	0	TRUE	1	1.005	FALSE	37.87	41.9	33.9	FALSE	0	1	FALSE	Ec	inter	3	3
Lm_Ec_20_Lm1	Lm	Lm1	inter_species	Ec	20	0.007	0.007	FALSE	0.98	0.95	FALSE	152	212	FALSE	0.79931	0.95	TRUE	0.9722695177	FALSE	3170962	3200000	FALSE	190839	60009.5	FALSE	0	TRUE	0	TRUE	1	1.005	FALSE	38.17	41.9	33.9	FALSE	0	1	FALSE	Ec	inter	3	3
Lm_Ec_20_Lm2	Lm	Lm2	inter_species	Ec	20	0	0.007	FALSE	0.993	0.95	FALSE	180	212	FALSE	0.79859	0.95	TRUE	0.9731885876	FALSE	3145896	3200000	FALSE	276505	60009.5	FALSE	0	TRUE	0	TRUE	1	1.005	FALSE	38.23	41.9	33.9	FALSE	0	1	FALSE	Ec	inter	3	3
Lm_Ec_20_Lm3	Lm	Lm3	inter_species	Ec	20	0	0.007	FALSE	1	0.95	FALSE	121	212	FALSE	0.80031	0.95	TRUE	0.9801884936	FALSE	2982551	3200000	FALSE	377083	60009.5	FALSE	0	TRUE	0	TRUE	1	1.005	FALSE	38.12	41.9	33.9	FALSE	0	1	FALSE	Ec	inter	3	3
Lm_Ec_20_Lm4	Lm	Lm4	inter_species	Ec	20	0.007	0.007	FALSE	0.986	0.95	FALSE	98	212	FALSE	0.80002	0.95	TRUE	0.9831019989	FALSE	2975240	3200000	FALSE	216612	60009.5	FALSE	0	TRUE	0	TRUE	1.001	1.005	FALSE	38.1	41.9	33.9	FALSE	0	1	FALSE	Ec	inter	3	3
Lm_Ec_20_Lm5	Lm	Lm5	inter_species	Ec	20	0.007	0.007	FALSE	0.993	0.95	FALSE	158	212	FALSE	0.79809	0.95	TRUE	0.9747138529	FALSE	3126258	3200000	FALSE	159050	60009.5	FALSE	0	TRUE	0	TRUE	1.001	1.005	FALSE	38.09	41.9	33.9	FALSE	0	1	FALSE	Ec	inter	3	3
Lm_Ec_20_Lm6	Lm	Lm6	inter_species	Ec	20	0.007	0.007	FALSE	0.993	0.95	FALSE	143	212	FALSE	0.81237	0.95	TRUE	0.9728814621	FALSE	3060399	3200000	FALSE	255446	60009.5	FALSE	0	TRUE	0	TRUE	1	1.005	FALSE	38.18	41.9	33.9	FALSE	0	1	FALSE	Ec	inter	3	3
Lm_Ec_20_Lm7	Lm	Lm7	inter_species	Ec	20	0.007	0.007	FALSE	0.973	0.95	FALSE	139	212	FALSE	0.79869	0.95	TRUE	0.9783208112	FALSE	3022983	3200000	FALSE	159839	60009.5	FALSE	0	TRUE	0	TRUE	1	1.005	FALSE	38.11	41.9	33.9	FALSE	0	1	FALSE	Ec	inter	3	3
Lm_Ec_20_Lm8	Lm	Lm8	inter_species	Ec	20	0	0.007	FALSE	0.993	0.95	FALSE	144	212	FALSE	0.7992	0.95	TRUE	0.9763339412	FALSE	3083039	3200000	FALSE	199935	60009.5	FALSE	0	TRUE	0	TRUE	1.001	1.005	FALSE	38.15	41.9	33.9	FALSE	0	1	FALSE	Ec	inter	3	3
Lm_Ec_30_Lm1	Lm	Lm1	inter_species	Ec	30	0.02	0.007	TRUE	0.966	0.95	FALSE	425	212	TRUE	0.69996	0.95	TRUE	0.8764652938	TRUE	3513447	3200000	TRUE	85912	60009.5	FALSE	0	TRUE	0	TRUE	1	1.005	FALSE	39.29	41.9	33.9	FALSE	0	1	FALSE	Ec	inter	3	3
Lm_Ec_30_Lm2	Lm	Lm2	inter_species	Ec	30	0.014	0.007	TRUE	0.973	0.95	FALSE	414	212	TRUE	0.69834	0.95	TRUE	0.8842003048	TRUE	3462735	3200000	TRUE	95656	60009.5	FALSE	0	TRUE	0	TRUE	1.002	1.005	FALSE	39.43	41.9	33.9	FALSE	0	1	FALSE	Ec	inter	3	3
Lm_Ec_30_Lm3	Lm	Lm3	inter_species	Ec	30	0.014	0.007	TRUE	0.973	0.95	FALSE	288	212	TRUE	0.70109	0.95	TRUE	0.922027304	TRUE	3174265	3200000	FALSE	141673	60009.5	FALSE	0	TRUE	0	TRUE	1	1.005	FALSE	38.88	41.9	33.9	FALSE	0	1	FALSE	Ec	inter	3	3
Lm_Ec_30_Lm4	Lm	Lm4	inter_species	Ec	30	0.027	0.007	TRUE	0.959	0.95	FALSE	390	212	TRUE	0.7002	0.95	TRUE	0.8972817078	TRUE	3255923	3200000	TRUE	79797	60009.5	FALSE	0	TRUE	0	TRUE	1	1.005	FALSE	39.21	41.9	33.9	FALSE	0	1	FALSE	Ec	inter	3	3
Lm_Ec_30_Lm5	Lm	Lm5	inter_species	Ec	30	0.02	0.007	TRUE	0.966	0.95	FALSE	431	212	TRUE	0.69804	0.95	TRUE	0.8791139204	TRUE	3461092	3200000	TRUE	90826	60009.5	FALSE	0	TRUE	0	TRUE	1.001	1.005	FALSE	39.38	41.9	33.9	FALSE	0	1	FALSE	Ec	inter	3	3
Lm_Ec_30_Lm6	Lm	Lm6	inter_species	Ec	30	0.054	0.007	TRUE	0.939	0.95	TRUE	386	212	TRUE	0.71675	0.95	TRUE	0.8902233377	TRUE	3341894	3200000	TRUE	115778	60009.5	FALSE	0	TRUE	0	TRUE	1	1.005	FALSE	39.27	41.9	33.9	FALSE	0	1	FALSE	Ec	inter	3	3
Lm_Ec_30_Lm7	Lm	Lm7	inter_species	Ec	30	0.007	0.007	FALSE	0.973	0.95	FALSE	363	212	TRUE	0.69925	0.95	TRUE	0.9061775906	TRUE	3263295	3200000	TRUE	94363	60009.5	FALSE	0	TRUE	0	TRUE	1	1.005	FALSE	39.05	41.9	33.9	FALSE	0	1	FALSE	Ec	inter	3	3
Lm_Ec_30_Lm8	Lm	Lm8	inter_species	Ec	30	0.014	0.007	TRUE	0.986	0.95	FALSE	371	212	TRUE	0.69951	0.95	TRUE	0.9013123871	TRUE	3333805	3200000	TRUE	92838	60009.5	FALSE	0	TRUE	0	TRUE	1	1.005	FALSE	39.13	41.9	33.9	FALSE	0	1	FALSE	Ec	inter	3	3
Lm_Ec_40_Lm1	Lm	Lm1	inter_species	Ec	40	0.196	0.007	TRUE	0.791	0.95	TRUE	929	212	TRUE	0.60022	0.95	TRUE	0.6277406326	TRUE	4904563	3200000	TRUE	22397	60009.5	TRUE	0	TRUE	0	TRUE	1.001	1.005	FALSE	42.31	41.9	33.9	TRUE	0	1	FALSE	Ec	inter	3	3
Lm_Ec_40_Lm2	Lm	Lm2	inter_species	Ec	40	0.155	0.007	TRUE	0.831	0.95	TRUE	887	212	TRUE	0.59868	0.95	TRUE	0.6616349159	TRUE	4626101	3200000	TRUE	27833	60009.5	TRUE	0	TRUE	0	TRUE	1.001	1.005	FALSE	42.23	41.9	33.9	TRUE	0	1	FALSE	Ec	inter	3	3
Lm_Ec_40_Lm3	Lm	Lm3	inter_species	Ec	40	0.047	0.007	TRUE	0.919	0.95	TRUE	739	212	TRUE	0.6017	0.95	TRUE	0.7488827668	TRUE	3904128	3200000	TRUE	41578	60009.5	TRUE	0	TRUE	0	TRUE	1	1.005	FALSE	41.18	41.9	33.9	FALSE	0	1	FALSE	Ec	inter	3	3
Lm_Ec_40_Lm4	Lm	Lm4	inter_species	Ec	40	0.081	0.007	TRUE	0.919	0.95	TRUE	810	212	TRUE	0.6006	0.95	TRUE	0.7041813914	TRUE	4147651	3200000	TRUE	33493	60009.5	TRUE	0	TRUE	0	TRUE	1.001	1.005	FALSE	41.68	41.9	33.9	FALSE	0	1	FALSE	Ec	inter	3	3
Lm_Ec_40_Lm5	Lm	Lm5	inter_species	Ec	40	0.149	0.007	TRUE	0.845	0.95	TRUE	985	212	TRUE	0.59868	0.95	TRUE	0.6331255758	TRUE	4806079	3200000	TRUE	22493	60009.5	TRUE	0	TRUE	0	TRUE	1.001	1.005	FALSE	42.49	41.9	33.9	TRUE	0	1	FALSE	Ec	inter	3	3
Lm_Ec_40_Lm6	Lm	Lm6	inter_species	Ec	40	0.182	0.007	TRUE	0.811	0.95	TRUE	851	212	TRUE	0.6197	0.95	TRUE	0.6601620748	TRUE	4505785	3200000	TRUE	32403	60009.5	TRUE	0	TRUE	0	TRUE	1.001	1.005	FALSE	42.19	41.9	33.9	TRUE	0	1	FALSE	Ec	inter	3	3
Lm_Ec_40_Lm7	Lm	Lm7	inter_species	Ec	40	0.068	0.007	TRUE	0.905	0.95	TRUE	770	212	TRUE	0.59939	0.95	TRUE	0.7207607026	TRUE	4102179	3200000	TRUE	31884	60009.5	TRUE	0	TRUE	0	TRUE	1.001	1.005	FALSE	41.53	41.9	33.9	FALSE	0	1	FALSE	Ec	inter	3	3
Lm_Ec_40_Lm8	Lm	Lm8	inter_species	Ec	40	0.122	0.007	TRUE	0.851	0.95	TRUE	774	212	TRUE	0.60005	0.95	TRUE	0.7167008695	TRUE	4190900	3200000	TRUE	36837	60009.5	TRUE	0	TRUE	0	TRUE	1.001	1.005	FALSE	41.43	41.9	33.9	FALSE	0	1	FALSE	Ec	inter	3	3
Lm_Ec_50_Lm1	Lm	Lm1	inter_species	Ec	50	0.453	0.007	TRUE	0.514	0.95	TRUE	1270	212	TRUE	0.50054	0.95	TRUE	0.4777967851	TRUE	7036351	3200000	TRUE	8636	60009.5	TRUE	0	TRUE	0	TRUE	1.001	1.005	FALSE	44.61	41.9	33.9	TRUE	0	1	FALSE	Ec	inter	3	3
Lm_Ec_50_Lm2	Lm	Lm2	inter_species	Ec	50	0.486	0.007	TRUE	0.48	0.95	TRUE	1286	212	TRUE	0.49895	0.95	TRUE	0.5534450098	TRUE	6862826	3200000	TRUE	8577	60009.5	TRUE	0	TRUE	0	TRUE	1.002	1.005	FALSE	45.01	41.9	33.9	TRUE	0	1	FALSE	Ec	inter	3	3
Lm_Ec_50_Lm3	Lm	Lm3	inter_species	Ec	50	0.345	0.007	TRUE	0.615	0.95	TRUE	1158	212	TRUE	0.50151	0.95	TRUE	0.518802801	TRUE	5626379	3200000	TRUE	8398	60009.5	TRUE	0	TRUE	0	TRUE	1.001	1.005	FALSE	43.98	41.9	33.9	TRUE	0	1	FALSE	Ec	inter	3	3
Lm_Ec_50_Lm4	Lm	Lm4	inter_species	Ec	50	0.318	0.007	TRUE	0.655	0.95	TRUE	1235	212	TRUE	0.50082	0.95	TRUE	0.4997759644	TRUE	6114881	3200000	TRUE	7565	60009.5	TRUE	0	TRUE	0	TRUE	1.001	1.005	FALSE	44.57	41.9	33.9	TRUE	0	1	FALSE	Ec	inter	3	3
Lm_Ec_50_Lm5	Lm	Lm5	inter_species	Ec	50	0.486	0.007	TRUE	0.473	0.95	TRUE	1294	212	TRUE	0.49883	0.95	TRUE	0.5591556459	TRUE	6913084	3200000	TRUE	8253	60009.5	TRUE	0	TRUE	0	TRUE	1.003	1.005	FALSE	45.04	41.9	33.9	TRUE	0	1	FALSE	Ec	inter	3	3
Lm_Ec_50_Lm6	Lm	Lm6	inter_species	Ec	50	0.486	0.007	TRUE	0.507	0.95	TRUE	1243	212	TRUE	0.52082	0.95	TRUE	0.4516360949	TRUE	6579807	3200000	TRUE	8421	60009.5	TRUE	0	TRUE	0	TRUE	1.001	1.005	FALSE	44.83	41.9	33.9	TRUE	0	1	FALSE	Ec	inter	3	3
Lm_Ec_50_Lm7	Lm	Lm7	inter_species	Ec	50	0.399	0.007	TRUE	0.541	0.95	TRUE	1307	212	TRUE	0.49936	0.95	TRUE	0.5199888359	TRUE	6194143	3200000	TRUE	7552	60009.5	TRUE	0	TRUE	0	TRUE	1.001	1.005	FALSE	44.48	41.9	33.9	TRUE	0	1	FALSE	Ec	inter	3	3
Lm_Ec_50_Lm8	Lm	Lm8	inter_species	Ec	50	0.331	0.007	TRUE	0.615	0.95	TRUE	1395	212	TRUE	0.50002	0.95	TRUE	0.5280186964	TRUE	6408663	3200000	TRUE	7650	60009.5	TRUE	0	TRUE	0	TRUE	1.002	1.005	FALSE	44.5	41.9	33.9	TRUE	0	1	FALSE	Ec	inter	3	3
Lm_Se_10_Lm1	Lm	Lm1	inter_species	Se	10	0	0.007	FALSE	0.993	0.95	FALSE	46	212	FALSE	0.89866	0.95	TRUE	0.9976378497	FALSE	3090939	3200000	FALSE	228811	60009.5	FALSE	0	TRUE	0	TRUE	1	1.005	FALSE	37.86	41.9	33.9	FALSE	0	1	FALSE	Se	inter	3	3
Lm_Se_10_Lm2	Lm	Lm2	inter_species	Se	10	0	0.007	FALSE	0.993	0.95	FALSE	80	212	FALSE	0.89818	0.95	TRUE	0.9966754804	FALSE	3073226	3200000	FALSE	317080	60009.5	FALSE	0	TRUE	0	TRUE	1	1.005	FALSE	37.95	41.9	33.9	FALSE	0	1	FALSE	Se	inter	3	3
Lm_Se_10_Lm3	Lm	Lm3	inter_species	Se	10	0	0.007	FALSE	1	0.95	FALSE	46	212	FALSE	0.89801	0.95	TRUE	0.9971666806	FALSE	2931280	3200000	FALSE	377083	60009.5	FALSE	0	TRUE	0	TRUE	1	1.005	FALSE	37.9	41.9	33.9	FALSE	0	1	FALSE	Se	inter	3	3
Lm_Se_10_Lm4	Lm	Lm4	inter_species	Se	10	0.007	0.007	FALSE	0.993	0.95	FALSE	28	212	FALSE	0.89871	0.95	TRUE	0.9984686305	FALSE	2930360	3200000	FALSE	334963	60009.5	FALSE	0	TRUE	0	TRUE	1	1.005	FALSE	37.91	41.9	33.9	FALSE	0	1	FALSE	Se	inter	3	3
Lm_Se_10_Lm5	Lm	Lm5	inter_species	Se	10	0	0.007	FALSE	0.993	0.95	FALSE	57	212	FALSE	0.89767	0.95	TRUE	0.9979119495	FALSE	3054817	3200000	FALSE	260772	60009.5	FALSE	0	TRUE	0	TRUE	1.001	1.005	FALSE	37.8	41.9	33.9	FALSE	0	1	FALSE	Se	inter	3	3
Lm_Se_10_Lm6	Lm	Lm6	inter_species	Se	10	0.007	0.007	FALSE	0.993	0.95	FALSE	52	212	FALSE	0.89871	0.95	TRUE	0.9965941876	FALSE	2985722	3200000	FALSE	475573	60009.5	FALSE	0	TRUE	0	TRUE	1	1.005	FALSE	37.86	41.9	33.9	FALSE	0	1	FALSE	Se	inter	3	3
Lm_Se_10_Lm7	Lm	Lm7	inter_species	Se	10	0	0.007	FALSE	0.986	0.95	FALSE	49	212	FALSE	0.89868	0.95	TRUE	0.9980107244	FALSE	2963599	3200000	FALSE	307935	60009.5	FALSE	0	TRUE	0	TRUE	1	1.005	FALSE	37.88	41.9	33.9	FALSE	0	1	FALSE	Se	inter	3	3
Lm_Se_10_Lm8	Lm	Lm8	inter_species	Se	10	0	0.007	FALSE	1	0.95	FALSE	40	212	FALSE	0.89826	0.95	TRUE	0.9991809878	FALSE	3014113	3200000	FALSE	259664	60009.5	FALSE	0	TRUE	0	TRUE	1	1.005	FALSE	37.88	41.9	33.9	FALSE	0	1	FALSE	Se	inter	3	3
Lm_Se_20_Lm1	Lm	Lm1	inter_species	Se	20	0	0.007	FALSE	0.993	0.95	FALSE	129	212	FALSE	0.79889	0.95	TRUE	0.9776755878	FALSE	3154308	3200000	FALSE	203114	60009.5	FALSE	0	TRUE	0	TRUE	1	1.005	FALSE	38.15	41.9	33.9	FALSE	0	1	FALSE	Se	inter	3	3
Lm_Se_20_Lm2	Lm	Lm2	inter_species	Se	20	0	0.007	FALSE	0.993	0.95	FALSE	191	212	FALSE	0.79816	0.95	TRUE	0.968049587	FALSE	3162539	3200000	FALSE	158701	60009.5	FALSE	0	TRUE	0	TRUE	1	1.005	FALSE	38.36	41.9	33.9	FALSE	0	1	FALSE	Se	inter	3	3
Lm_Se_20_Lm3	Lm	Lm3	inter_species	Se	20	0	0.007	FALSE	1	0.95	FALSE	141	212	FALSE	0.79764	0.95	TRUE	0.9743222015	FALSE	2999664	3200000	FALSE	229720	60009.5	FALSE	0	TRUE	0	TRUE	1	1.005	FALSE	38.24	41.9	33.9	FALSE	0	1	FALSE	Se	inter	3	3
Lm_Se_20_Lm4	Lm	Lm4	inter_species	Se	20	0	0.007	FALSE	0.993	0.95	FALSE	107	212	FALSE	0.79859	0.95	TRUE	0.9793257462	FALSE	2983609	3200000	FALSE	216612	60009.5	FALSE	0	TRUE	0	TRUE	1	1.005	FALSE	38.17	41.9	33.9	FALSE	0	1	FALSE	Se	inter	3	3
Lm_Se_20_Lm5	Lm	Lm5	inter_species	Se	20	0	0.007	FALSE	1	0.95	FALSE	171	212	FALSE	0.79761	0.95	TRUE	0.9717817683	FALSE	3135936	3200000	FALSE	230316	60009.5	FALSE	0	TRUE	0	TRUE	1.001	1.005	FALSE	38.17	41.9	33.9	FALSE	0	1	FALSE	Se	inter	3	3
Lm_Se_20_Lm6	Lm	Lm6	inter_species	Se	20	0.007	0.007	FALSE	0.993	0.95	FALSE	134	212	FALSE	0.7986	0.95	TRUE	0.9768138815	FALSE	3047398	3200000	FALSE	280529	60009.5	FALSE	0	TRUE	0	TRUE	1	1.005	FALSE	38.15	41.9	33.9	FALSE	0	1	FALSE	Se	inter	3	3
Lm_Se_20_Lm7	Lm	Lm7	inter_species	Se	20	0	0.007	FALSE	0.986	0.95	FALSE	138	212	FALSE	0.7986	0.95	TRUE	0.9765033477	FALSE	3029341	3200000	FALSE	185436	60009.5	FALSE	0	TRUE	0	TRUE	1	1.005	FALSE	38.2	41.9	33.9	FALSE	0	1	FALSE	Se	inter	3	3
Lm_Se_20_Lm8	Lm	Lm8	inter_species	Se	20	0	0.007	FALSE	1	0.95	FALSE	143	212	FALSE	0.79823	0.95	TRUE	0.9764737518	FALSE	3083710	3200000	FALSE	236057	60009.5	FALSE	0	TRUE	0	TRUE	1	1.005	FALSE	38.19	41.9	33.9	FALSE	0	1	FALSE	Se	inter	3	3
Lm_Se_30_Lm1	Lm	Lm1	inter_species	Se	30	0.041	0.007	TRUE	0.939	0.95	TRUE	424	212	TRUE	0.69888	0.95	TRUE	0.8777997664	TRUE	3511096	3200000	TRUE	102549	60009.5	FALSE	0	TRUE	0	TRUE	1	1.005	FALSE	39.61	41.9	33.9	FALSE	0	1	FALSE	Se	inter	3	3
Lm_Se_30_Lm2	Lm	Lm2	inter_species	Se	30	0.014	0.007	TRUE	0.973	0.95	FALSE	433	212	TRUE	0.69822	0.95	TRUE	0.8735889713	TRUE	3498817	3200000	TRUE	81211	60009.5	FALSE	0	TRUE	0	TRUE	1	1.005	FALSE	39.72	41.9	33.9	FALSE	0	1	FALSE	Se	inter	3	3
Lm_Se_30_Lm3	Lm	Lm3	inter_species	Se	30	0.014	0.007	TRUE	0.973	0.95	FALSE	368	212	TRUE	0.69775	0.95	TRUE	0.894542126	TRUE	3271970	3200000	TRUE	116417	60009.5	FALSE	0	TRUE	0	TRUE	1	1.005	FALSE	39.42	41.9	33.9	FALSE	0	1	FALSE	Se	inter	3	3
Lm_Se_30_Lm4	Lm	Lm4	inter_species	Se	30	0.02	0.007	TRUE	0.973	0.95	FALSE	334	212	TRUE	0.6986	0.95	TRUE	0.9072977244	TRUE	3218711	3200000	TRUE	130720	60009.5	FALSE	0	TRUE	0	TRUE	1	1.005	FALSE	39.21	41.9	33.9	FALSE	0	1	FALSE	Se	inter	3	3
Lm_Se_30_Lm5	Lm	Lm5	inter_species	Se	30	0.007	0.007	FALSE	0.98	0.95	FALSE	417	212	TRUE	0.69748	0.95	TRUE	0.8877400261	TRUE	3428568	3200000	TRUE	105154	60009.5	FALSE	0	TRUE	0	TRUE	1.001	1.005	FALSE	39.38	41.9	33.9	FALSE	0	1	FALSE	Se	inter	3	3
Lm_Se_30_Lm6	Lm	Lm6	inter_species	Se	30	0.014	0.007	TRUE	0.986	0.95	FALSE	365	212	TRUE	0.69877	0.95	TRUE	0.896074656	TRUE	3321194	3200000	TRUE	83475	60009.5	FALSE	0	TRUE	0	TRUE	1	1.005	FALSE	39.25	41.9	33.9	FALSE	0	1	FALSE	Se	inter	3	3
Lm_Se_30_Lm7	Lm	Lm7	inter_species	Se	30	0	0.007	FALSE	0.98	0.95	FALSE	375	212	TRUE	0.69837	0.95	TRUE	0.8981433277	TRUE	3292616	3200000	TRUE	111267	60009.5	FALSE	0	TRUE	0	TRUE	1	1.005	FALSE	39.35	41.9	33.9	FALSE	0	1	FALSE	Se	inter	3	3
Lm_Se_30_Lm8	Lm	Lm8	inter_species	Se	30	0.041	0.007	TRUE	0.959	0.95	FALSE	393	212	TRUE	0.69836	0.95	TRUE	0.8861549208	TRUE	3392305	3200000	TRUE	130229	60009.5	FALSE	0	TRUE	0	TRUE	1	1.005	FALSE	39.47	41.9	33.9	FALSE	0	1	FALSE	Se	inter	3	3
Lm_Se_40_Lm1	Lm	Lm1	inter_species	Se	40	0.101	0.007	TRUE	0.878	0.95	TRUE	878	212	TRUE	0.59914	0.95	TRUE	0.6637089401	TRUE	4642396	3200000	TRUE	30057	60009.5	TRUE	0	TRUE	0	TRUE	1.001	1.005	FALSE	42.59	41.9	33.9	TRUE	0	1	FALSE	Se	inter	3	3
Lm_Se_40_Lm2	Lm	Lm2	inter_species	Se	40	0.209	0.007	TRUE	0.777	0.95	TRUE	969	212	TRUE	0.59854	0.95	TRUE	0.6264071579	TRUE	4879975	3200000	TRUE	22858	60009.5	TRUE	0	TRUE	0	TRUE	1.001	1.005	FALSE	43.21	41.9	33.9	TRUE	0	1	FALSE	Se	inter	3	3
Lm_Se_40_Lm3	Lm	Lm3	inter_species	Se	40	0.23	0.007	TRUE	0.764	0.95	TRUE	799	212	TRUE	0.59812	0.95	TRUE	0.6732422171	TRUE	4347266	3200000	TRUE	32947	60009.5	TRUE	0	TRUE	0	TRUE	1	1.005	FALSE	42.46	41.9	33.9	TRUE	0	1	FALSE	Se	inter	3	3
Lm_Se_40_Lm4	Lm	Lm4	inter_species	Se	40	0.135	0.007	TRUE	0.858	0.95	TRUE	781	212	TRUE	0.59875	0.95	TRUE	0.7158202529	TRUE	4077594	3200000	TRUE	32473	60009.5	TRUE	0	TRUE	0	TRUE	1.001	1.005	FALSE	41.97	41.9	33.9	TRUE	0	1	FALSE	Se	inter	3	3
Lm_Se_40_Lm5	Lm	Lm5	inter_species	Se	40	0.209	0.007	TRUE	0.736	0.95	TRUE	913	212	TRUE	0.59832	0.95	TRUE	0.6625816691	TRUE	4589377	3200000	TRUE	25386	60009.5	TRUE	0	TRUE	0	TRUE	1.001	1.005	FALSE	42.59	41.9	33.9	TRUE	0	1	FALSE	Se	inter	3	3
Lm_Se_40_Lm6	Lm	Lm6	inter_species	Se	40	0.095	0.007	TRUE	0.892	0.95	TRUE	844	212	TRUE	0.59887	0.95	TRUE	0.6845129901	TRUE	4342407	3200000	TRUE	29631	60009.5	TRUE	0	TRUE	0	TRUE	1	1.005	FALSE	42.35	41.9	33.9	TRUE	0	1	FALSE	Se	inter	3	3
Lm_Se_40_Lm7	Lm	Lm7	inter_species	Se	40	0.128	0.007	TRUE	0.851	0.95	TRUE	846	212	TRUE	0.59844	0.95	TRUE	0.6750592931	TRUE	4378248	3200000	TRUE	27440	60009.5	TRUE	0	TRUE	0	TRUE	1	1.005	FALSE	42.51	41.9	33.9	TRUE	0	1	FALSE	Se	inter	3	3
Lm_Se_40_Lm8	Lm	Lm8	inter_species	Se	40	0.162	0.007	TRUE	0.838	0.95	TRUE	887	212	TRUE	0.59866	0.95	TRUE	0.6561025247	TRUE	4573499	3200000	TRUE	27789	60009.5	TRUE	0	TRUE	0	TRUE	1.001	1.005	FALSE	42.88	41.9	33.9	TRUE	0	1	FALSE	Se	inter	3	3
Lm_Se_50_Lm1	Lm	Lm1	inter_species	Se	50	0.338	0.007	TRUE	0.635	0.95	TRUE	1256	212	TRUE	0.50018	0.95	TRUE	0.5509973611	TRUE	6923548	3200000	TRUE	8738	60009.5	TRUE	0	TRUE	0	TRUE	1.002	1.005	FALSE	45.81	41.9	33.9	TRUE	0	1	FALSE	Se	inter	3	3
Lm_Se_50_Lm2	Lm	Lm2	inter_species	Se	50	0.426	0.007	TRUE	0.547	0.95	TRUE	1245	212	TRUE	0.49927	0.95	TRUE	0.5611849948	TRUE	6982106	3200000	TRUE	8323	60009.5	TRUE	0	TRUE	0	TRUE	1.002	1.005	FALSE	45.92	41.9	33.9	TRUE	0	1	FALSE	Se	inter	3	3
Lm_Se_50_Lm3	Lm	Lm3	inter_species	Se	50	0.426	0.007	TRUE	0.534	0.95	TRUE	1206	212	TRUE	0.50011	0.95	TRUE	0.5461196238	TRUE	6434748	3200000	TRUE	8719	60009.5	TRUE	0	TRUE	0	TRUE	1.002	1.005	FALSE	45.66	41.9	33.9	TRUE	0	1	FALSE	Se	inter	3	3
Lm_Se_50_Lm4	Lm	Lm4	inter_species	Se	50	0.419	0.007	TRUE	0.541	0.95	TRUE	1249	212	TRUE	0.4988	0.95	TRUE	0.5128831778	TRUE	6143787	3200000	TRUE	7429	60009.5	TRUE	0	TRUE	0	TRUE	1.002	1.005	FALSE	45.37	41.9	33.9	TRUE	0	1	FALSE	Se	inter	3	3
Lm_Se_50_Lm5	Lm	Lm5	inter_species	Se	50	0.439	0.007	TRUE	0.52	0.95	TRUE	1331	212	TRUE	0.4986	0.95	TRUE	0.5488129105	TRUE	6767176	3200000	TRUE	8006	60009.5	TRUE	0	TRUE	0	TRUE	1.002	1.005	FALSE	45.69	41.9	33.9	TRUE	0	1	FALSE	Se	inter	3	3
Lm_Se_50_Lm6	Lm	Lm6	inter_species	Se	50	0.439	0.007	TRUE	0.514	0.95	TRUE	1319	212	TRUE	0.50027	0.95	TRUE	0.5452286278	TRUE	6527954	3200000	TRUE	8059	60009.5	TRUE	0	TRUE	0	TRUE	1.001	1.005	FALSE	45.73	41.9	33.9	TRUE	0	1	FALSE	Se	inter	3	3
Lm_Se_50_Lm7	Lm	Lm7	inter_species	Se	50	0.426	0.007	TRUE	0.541	0.95	TRUE	1279	212	TRUE	0.50006	0.95	TRUE	0.547466698	TRUE	6520561	3200000	TRUE	7826	60009.5	TRUE	0	TRUE	0	TRUE	1.001	1.005	FALSE	45.74	41.9	33.9	TRUE	0	1	FALSE	Se	inter	3	3
Lm_Se_50_Lm8	Lm	Lm8	inter_species	Se	50	0.439	0.007	TRUE	0.534	0.95	TRUE	1264	212	TRUE	0.49876	0.95	TRUE	0.5511680797	TRUE	6726945	3200000	TRUE	8175	60009.5	TRUE	0	TRUE	0	TRUE	1.001	1.005	FALSE	45.85	41.9	33.9	TRUE	0	1	FALSE	Se	inter	3	3
Lm_Self_0_Lm1	Lm	Lm1	self_check	Self	0	0	0.007	FALSE	0.993	0.95	FALSE	37	212	FALSE	0.9989	0.95	FALSE	0.998866011	FALSE	3087407	3200000	FALSE	228811	60009.5	FALSE	0	FALSE	0	FALSE	1	1.005	FALSE	37.84	41.9	33.9	FALSE	0	1	FALSE	Self	self	3	3
Lm_Self_0_Lm2	Lm	Lm2	self_check	Self	0	0	0.007	FALSE	0.993	0.95	FALSE	72	212	FALSE	0.99872	0.95	FALSE	0.9983129352	FALSE	3067202	3200000	FALSE	476838	60009.5	FALSE	0	FALSE	0	FALSE	1	1.005	FALSE	37.92	41.9	33.9	FALSE	0	1	FALSE	Self	self	3	3
Lm_Self_0_Lm3	Lm	Lm3	self_check	Self	0	0	0.007	FALSE	1	0.95	FALSE	40	212	FALSE	0.99846	0.95	FALSE	0.9976825866	FALSE	2929222	3200000	FALSE	437416	60009.5	FALSE	0	FALSE	0	FALSE	1	1.005	FALSE	37.89	41.9	33.9	FALSE	0	1	FALSE	Self	self	3	3
Lm_Self_0_Lm4	Lm	Lm4	self_check	Self	0	0	0.007	FALSE	1	0.95	FALSE	19	212	FALSE	0.99902	0.95	FALSE	1	FALSE	2925890	3200000	FALSE	477374	60009.5	FALSE	0	FALSE	0	FALSE	1	1.005	FALSE	37.89	41.9	33.9	FALSE	0	1	FALSE	Self	self	3	3
Lm_Self_0_Lm5	Lm	Lm5	self_check	Self	0	0	0.007	FALSE	1	0.95	FALSE	50	212	FALSE	0.9988	0.95	FALSE	0.998825955	FALSE	3051087	3200000	FALSE	260772	60009.5	FALSE	0	FALSE	0	FALSE	1.001	1.005	FALSE	37.79	41.9	33.9	FALSE	0	1	FALSE	Self	self	3	3
Lm_Self_0_Lm6	Lm	Lm6	self_check	Self	0	0.007	0.007	FALSE	0.993	0.95	FALSE	34	212	FALSE	0.99906	0.95	FALSE	0.999167795	FALSE	2979360	3200000	FALSE	476976	60009.5	FALSE	0	FALSE	0	FALSE	1	1.005	FALSE	37.83	41.9	33.9	FALSE	0	1	FALSE	Self	self	3	3
Lm_Self_0_Lm7	Lm	Lm7	self_check	Self	0	0	0.007	FALSE	0.986	0.95	FALSE	42	212	FALSE	0.99917	0.95	FALSE	0.9993143406	FALSE	2959708	3200000	FALSE	352525	60009.5	FALSE	0	FALSE	0	FALSE	1	1.005	FALSE	37.86	41.9	33.9	FALSE	0	1	FALSE	Self	self	3	3
Lm_Self_0_Lm8	Lm	Lm8	self_check	Self	0	0	0.007	FALSE	1	0.95	FALSE	28	212	FALSE	0.99898	0.95	FALSE	1	FALSE	3011401	3200000	FALSE	268262	60009.5	FALSE	0	FALSE	0	FALSE	1	1.005	FALSE	37.86	41.9	33.9	FALSE	0	1	FALSE	Self	self	3	3
Se_0-05_10_Se1	Se	Se1	intra_species	0.05	10	0	0.007	FALSE	0.986	0.95	FALSE	65	216	FALSE	0.99824	0.95	FALSE	0.9991784848	FALSE	4645712	5100000	FALSE	266454	53026.7	FALSE	2	FALSE	0	FALSE	1	1.002	FALSE	52.14	56.1	48.1	FALSE	0	1	FALSE	close	intra	7	3
Se_0-05_10_Se2	Se	Se2	intra_species	0.05	10	0	0.007	FALSE	0.986	0.95	FALSE	126	216	FALSE	0.99718	0.95	FALSE	0.9949043596	FALSE	4923500	5100000	FALSE	377076	53026.7	FALSE	1	FALSE	0	FALSE	1	1.002	FALSE	52.2	56.1	48.1	FALSE	0	1	FALSE	close	intra	7	3
Se_0-05_10_Se3	Se	Se3	intra_species	0.05	10	0	0.007	FALSE	0.973	0.95	FALSE	65	216	FALSE	0.99739	0.95	FALSE	0.9988144928	FALSE	4634486	5100000	FALSE	394429	53026.7	FALSE	6	FALSE	0	FALSE	1	1.002	FALSE	52.13	56.1	48.1	FALSE	0	1	FALSE	close	intra	7	3
Se_0-05_10_Se4	Se	Se4	intra_species	0.05	10	0	0.007	FALSE	0.986	0.95	FALSE	105	216	FALSE	0.99015	0.95	FALSE	0.9947452751	FALSE	4953023	5100000	FALSE	248739	53026.7	FALSE	0	FALSE	0	FALSE	1	1.002	FALSE	52.02	56.1	48.1	FALSE	0	1	FALSE	close	intra	7	3
Se_0-05_10_Se5	Se	Se5	intra_species	0.05	10	0	0.007	FALSE	0.986	0.95	FALSE	98	216	FALSE	0.99639	0.95	FALSE	0.9981168798	FALSE	4907837	5100000	FALSE	322843	53026.7	FALSE	2	FALSE	0	FALSE	1	1.002	FALSE	52.12	56.1	48.1	FALSE	0	1	FALSE	close	intra	7	3
Se_0-05_10_Se6	Se	Se6	intra_species	0.05	10	0	0.007	FALSE	0.986	0.95	FALSE	133	216	FALSE	0.99548	0.95	FALSE	0.9972585256	FALSE	5013599	5100000	FALSE	255628	53026.7	FALSE	0	FALSE	0	FALSE	1.001	1.002	FALSE	52.1	56.1	48.1	FALSE	0	1	FALSE	close	intra	7	3
Se_0-05_10_Se7	Se	Se7	intra_species	0.05	10	0	0.007	FALSE	0.986	0.95	FALSE	92	216	FALSE	0.99281	0.95	FALSE	0.9977097786	FALSE	4894797	5100000	FALSE	248823	53026.7	FALSE	0	FALSE	0	FALSE	1	1.002	FALSE	52.05	56.1	48.1	FALSE	0	1	FALSE	close	intra	7	3
Se_0-05_10_Se8	Se	Se8	intra_species	0.05	10	0	0.007	FALSE	0.973	0.95	FALSE	136	216	FALSE	0.99304	0.95	FALSE	0.9952418636	FALSE	5062614	5100000	FALSE	406835	53026.7	FALSE	0	FALSE	0	FALSE	1	1.002	FALSE	52.08	56.1	48.1	FALSE	0	1	FALSE	close	intra	7	3
Se_0-05_20_Se1	Se	Se1	intra_species	0.05	20	0	0.007	FALSE	0.986	0.95	FALSE	162	216	FALSE	0.99834	0.95	FALSE	0.9982916717	FALSE	4661563	5100000	FALSE	114535	53026.7	FALSE	7	TRUE	0	FALSE	1.001	1.002	FALSE	52.13	56.1	48.1	FALSE	0	1	FALSE	close	intra	7	3
Se_0-05_20_Se2	Se	Se2	intra_species	0.05	20	0	0.007	FALSE	0.986	0.95	FALSE	165	216	FALSE	0.99731	0.95	FALSE	0.9950994611	FALSE	4949802	5100000	FALSE	224588	53026.7	FALSE	1	FALSE	1	FALSE	1.002	1.002	FALSE	52.19	56.1	48.1	FALSE	0	1	FALSE	close	intra	7	3
Se_0-05_20_Se3	Se	Se3	intra_species	0.05	20	0	0.007	FALSE	0.966	0.95	FALSE	194	216	FALSE	0.99703	0.95	FALSE	0.9985047339	FALSE	4645304	5100000	FALSE	122297	53026.7	FALSE	7	TRUE	2	FALSE	1.002	1.002	FALSE	52.13	56.1	48.1	FALSE	0	1	FALSE	close	intra	7	3
Se_0-05_20_Se4	Se	Se4	intra_species	0.05	20	0	0.007	FALSE	0.973	0.95	FALSE	182	216	FALSE	0.9922	0.95	FALSE	0.9938829265	FALSE	4965144	5100000	FALSE	248739	53026.7	FALSE	0	FALSE	0	FALSE	1.001	1.002	FALSE	52.01	56.1	48.1	FALSE	0	1	FALSE	close	intra	7	3
Se_0-05_20_Se5	Se	Se5	intra_species	0.05	20	0	0.007	FALSE	0.986	0.95	FALSE	114	216	FALSE	0.99687	0.95	FALSE	0.9983168295	FALSE	4915735	5100000	FALSE	226087	53026.7	FALSE	1	FALSE	0	FALSE	1	1.002	FALSE	52.11	56.1	48.1	FALSE	0	1	FALSE	close	intra	7	3
Se_0-05_20_Se6	Se	Se6	intra_species	0.05	20	0	0.007	FALSE	0.986	0.95	FALSE	194	216	FALSE	0.99575	0.95	FALSE	0.9950908897	FALSE	5027471	5100000	FALSE	115125	53026.7	FALSE	1	FALSE	0	FALSE	1.002	1.002	FALSE	52.1	56.1	48.1	FALSE	0	1	FALSE	close	intra	7	3
Se_0-05_20_Se7	Se	Se7	intra_species	0.05	20	0	0.007	FALSE	0.986	0.95	FALSE	124	216	FALSE	0.98951	0.95	FALSE	0.990066937	FALSE	4910544	5100000	FALSE	235535	53026.7	FALSE	0	FALSE	0	FALSE	1.001	1.002	FALSE	52.05	56.1	48.1	FALSE	0	1	FALSE	close	intra	7	3
Se_0-05_20_Se8	Se	Se8	intra_species	0.05	20	0	0.007	FALSE	0.966	0.95	FALSE	225	216	TRUE	0.99142	0.95	FALSE	0.9945052229	FALSE	5084264	5100000	FALSE	187416	53026.7	FALSE	1	FALSE	1	FALSE	1.002	1.002	FALSE	52.07	56.1	48.1	FALSE	0	1	FALSE	close	intra	7	3
Se_0-05_30_Se1	Se	Se1	intra_species	0.05	30	0	0.007	FALSE	0.973	0.95	FALSE	462	216	TRUE	0.99836	0.95	FALSE	0.9974933881	FALSE	4697083	5100000	FALSE	44498	53026.7	TRUE	15	TRUE	0	FALSE	1.003	1.002	TRUE	52.14	56.1	48.1	FALSE	0	1	FALSE	close	intra	7	3
Se_0-05_30_Se2	Se	Se2	intra_species	0.05	30	0	0.007	FALSE	0.986	0.95	FALSE	271	216	TRUE	0.99727	0.95	FALSE	0.9944314168	FALSE	5149781	5100000	TRUE	138113	53026.7	FALSE	4	FALSE	1	FALSE	1.004	1.002	TRUE	52.19	56.1	48.1	FALSE	0	1	FALSE	close	intra	7	3
Se_0-05_30_Se3	Se	Se3	intra_species	0.05	30	0	0.007	FALSE	0.973	0.95	FALSE	419	216	TRUE	0.99681	0.95	FALSE	0.9961414287	FALSE	4685210	5100000	FALSE	56213	53026.7	FALSE	9	TRUE	3	TRUE	1.004	1.002	TRUE	52.07	56.1	48.1	FALSE	0	1	FALSE	close	intra	7	3
Se_0-05_30_Se4	Se	Se4	intra_species	0.05	30	0	0.007	FALSE	0.98	0.95	FALSE	345	216	TRUE	0.9919	0.95	FALSE	0.9936917508	FALSE	5060180	5100000	FALSE	136100	53026.7	FALSE	2	FALSE	0	FALSE	1.005	1.002	TRUE	51.97	56.1	48.1	FALSE	0	1	FALSE	close	intra	7	3
Se_0-05_30_Se5	Se	Se5	intra_species	0.05	30	0	0.007	FALSE	0.98	0.95	FALSE	211	216	FALSE	0.99739	0.95	FALSE	0.9981628002	FALSE	4977459	5100000	FALSE	108831	53026.7	FALSE	1	FALSE	1	FALSE	1.003	1.002	TRUE	52.07	56.1	48.1	FALSE	0	1	FALSE	close	intra	7	3
Se_0-05_30_Se6	Se	Se6	intra_species	0.05	30	0	0.007	FALSE	0.98	0.95	FALSE	375	216	TRUE	0.99607	0.95	FALSE	0.9908571605	FALSE	5121355	5100000	TRUE	50894	53026.7	TRUE	3	FALSE	0	FALSE	1.005	1.002	TRUE	52.05	56.1	48.1	FALSE	0	1	FALSE	close	intra	7	3
Se_0-05_30_Se7	Se	Se7	intra_species	0.05	30	0	0.007	FALSE	0.986	0.95	FALSE	206	216	FALSE	0.98755	0.95	FALSE	0.9682429042	FALSE	5009767	5100000	FALSE	151359	53026.7	FALSE	1	FALSE	0	FALSE	1.001	1.002	FALSE	52	56.1	48.1	FALSE	0	1	FALSE	close	intra	7	3
Se_0-05_30_Se8	Se	Se8	intra_species	0.05	30	0	0.007	FALSE	0.966	0.95	FALSE	447	216	TRUE	0.991	0.95	FALSE	0.9895490861	FALSE	5194089	5100000	TRUE	86632	53026.7	FALSE	0	FALSE	0	FALSE	1.004	1.002	TRUE	51.99	56.1	48.1	FALSE	0	1	FALSE	close	intra	7	3
Se_0-05_40_Se1	Se	Se1	intra_species	0.05	40	0	0.007	FALSE	0.959	0.95	FALSE	790	216	TRUE	0.99813	0.95	FALSE	0.9971239755	FALSE	4751067	5100000	FALSE	25416	53026.7	TRUE	19	TRUE	0	FALSE	1.005	1.002	TRUE	52.13	56.1	48.1	FALSE	0	1	FALSE	close	intra	7	3
Se_0-05_40_Se2	Se	Se2	intra_species	0.05	40	0	0.007	FALSE	0.98	0.95	FALSE	324	216	TRUE	0.99728	0.95	FALSE	0.9962546577	FALSE	5275806	5100000	TRUE	78045	53026.7	FALSE	4	FALSE	1	FALSE	1.008	1.002	TRUE	52.16	56.1	48.1	FALSE	0	1	FALSE	close	intra	7	3
Se_0-05_40_Se3	Se	Se3	intra_species	0.05	40	0	0.007	FALSE	0.973	0.95	FALSE	718	216	TRUE	0.99611	0.95	FALSE	0.9939546273	FALSE	4735102	5100000	FALSE	24739	53026.7	TRUE	12	TRUE	2	FALSE	1.006	1.002	TRUE	52.03	56.1	48.1	FALSE	0	1	FALSE	close	intra	7	3
Se_0-05_40_Se4	Se	Se4	intra_species	0.05	40	0	0.007	FALSE	0.973	0.95	FALSE	500	216	TRUE	0.99419	0.95	FALSE	0.9940822656	FALSE	5091822	5100000	FALSE	73269	53026.7	FALSE	2	FALSE	0	FALSE	1.006	1.002	TRUE	51.96	56.1	48.1	FALSE	0	1	FALSE	close	intra	7	3
Se_0-05_40_Se5	Se	Se5	intra_species	0.05	40	0	0.007	FALSE	0.973	0.95	FALSE	295	216	TRUE	0.99726	0.95	FALSE	0.9975013508	FALSE	5027577	5100000	FALSE	90793	53026.7	FALSE	2	FALSE	1	FALSE	1.005	1.002	TRUE	52.06	56.1	48.1	FALSE	0	1	FALSE	close	intra	7	3
Se_0-05_40_Se6	Se	Se6	intra_species	0.05	40	0	0.007	FALSE	0.98	0.95	FALSE	542	216	TRUE	0.99597	0.95	FALSE	0.9910984204	FALSE	5157641	5100000	TRUE	45144	53026.7	TRUE	3	FALSE	1	FALSE	1.008	1.002	TRUE	52.05	56.1	48.1	FALSE	0	1	FALSE	close	intra	7	3
Se_0-05_40_Se7	Se	Se7	intra_species	0.05	40	0	0.007	FALSE	0.986	0.95	FALSE	266	216	TRUE	0.98633	0.95	FALSE	0.9491358802	TRUE	5092591	5100000	FALSE	138645	53026.7	FALSE	1	FALSE	0	FALSE	1.001	1.002	FALSE	51.96	56.1	48.1	FALSE	0	1	FALSE	close	intra	7	3
Se_0-05_40_Se8	Se	Se8	intra_species	0.05	40	0	0.007	FALSE	0.973	0.95	FALSE	637	216	TRUE	0.9916	0.95	FALSE	0.9852622354	FALSE	5289220	5100000	TRUE	51677	53026.7	TRUE	1	FALSE	1	FALSE	1.008	1.002	TRUE	51.95	56.1	48.1	FALSE	0	1	FALSE	close	intra	7	3
Se_0-05_50_Se1	Se	Se1	intra_species	0.05	50	0	0.007	FALSE	0.959	0.95	FALSE	1013	216	TRUE	0.99848	0.95	FALSE	0.9969475489	FALSE	4757005	5100000	FALSE	20508	53026.7	TRUE	19	TRUE	0	FALSE	1.006	1.002	TRUE	52.13	56.1	48.1	FALSE	0	1	FALSE	close	intra	7	3
Se_0-05_50_Se2	Se	Se2	intra_species	0.05	50	0	0.007	FALSE	0.98	0.95	FALSE	337	216	TRUE	0.99729	0.95	FALSE	0.9875630095	FALSE	5292058	5100000	TRUE	78945	53026.7	FALSE	3	FALSE	1	FALSE	1.008	1.002	TRUE	52.15	56.1	48.1	FALSE	0	1	FALSE	close	intra	7	3
Se_0-05_50_Se3	Se	Se3	intra_species	0.05	50	0	0.007	FALSE	0.973	0.95	FALSE	872	216	TRUE	0.99633	0.95	FALSE	0.9945722725	FALSE	4741361	5100000	FALSE	21684	53026.7	TRUE	11	TRUE	2	FALSE	1.007	1.002	TRUE	52.02	56.1	48.1	FALSE	0	1	FALSE	close	intra	7	3
Se_0-05_50_Se4	Se	Se4	intra_species	0.05	50	0	0.007	FALSE	0.973	0.95	FALSE	603	216	TRUE	0.99545	0.95	FALSE	0.9868658259	FALSE	5104955	5100000	TRUE	67115	53026.7	FALSE	1	FALSE	0	FALSE	1.009	1.002	TRUE	51.95	56.1	48.1	FALSE	0	1	FALSE	close	intra	7	3
Se_0-05_50_Se5	Se	Se5	intra_species	0.05	50	0	0.007	FALSE	0.986	0.95	FALSE	310	216	TRUE	0.99777	0.95	FALSE	0.9969854274	FALSE	5039456	5100000	FALSE	83758	53026.7	FALSE	1	FALSE	1	FALSE	1.006	1.002	TRUE	52.05	56.1	48.1	FALSE	0	1	FALSE	close	intra	7	3
Se_0-05_50_Se6	Se	Se6	intra_species	0.05	50	0	0.007	FALSE	0.986	0.95	FALSE	645	216	TRUE	0.99662	0.95	FALSE	0.9882054465	FALSE	5170417	5100000	TRUE	33948	53026.7	TRUE	4	FALSE	0	FALSE	1.01	1.002	TRUE	52.04	56.1	48.1	FALSE	0	1	FALSE	close	intra	7	3
Se_0-05_50_Se7	Se	Se7	intra_species	0.05	50	0	0.007	FALSE	0.986	0.95	FALSE	254	216	TRUE	0.983	0.95	FALSE	0.9446269656	TRUE	5095785	5100000	FALSE	151301	53026.7	FALSE	1	FALSE	1	FALSE	1.001	1.002	FALSE	51.97	56.1	48.1	FALSE	0	1	FALSE	close	intra	7	3
Se_0-05_50_Se8	Se	Se8	intra_species	0.05	50	0	0.007	FALSE	0.98	0.95	FALSE	712	216	TRUE	0.99058	0.95	FALSE	0.9891157411	FALSE	5284825	5100000	TRUE	49464	53026.7	TRUE	1	FALSE	1	FALSE	1.009	1.002	TRUE	51.96	56.1	48.1	FALSE	0	1	FALSE	close	intra	7	3
Se_0-5_10_Se1	Se	Se1	intra_species	0.5	10	0	0.007	FALSE	0.986	0.95	FALSE	70	216	FALSE	0.99828	0.95	FALSE	0.9995276314	FALSE	4647717	5100000	FALSE	196626	53026.7	FALSE	38	TRUE	1	FALSE	1.001	1.002	FALSE	52.13	56.1	48.1	FALSE	0	1	FALSE	intermediate	intra	7	3
Se_0-5_10_Se2	Se	Se2	intra_species	0.5	10	0	0.007	FALSE	0.98	0.95	FALSE	131	216	FALSE	0.99655	0.95	FALSE	0.9971202407	FALSE	4926179	5100000	FALSE	444939	53026.7	FALSE	48	TRUE	2	FALSE	1.001	1.002	FALSE	52.2	56.1	48.1	FALSE	0	1	FALSE	intermediate	intra	7	3
Se_0-5_10_Se3	Se	Se3	intra_species	0.5	10	0	0.007	FALSE	0.973	0.95	FALSE	89	216	FALSE	0.9967	0.95	FALSE	0.9986914728	FALSE	4634305	5100000	FALSE	209045	53026.7	FALSE	52	TRUE	0	FALSE	1.001	1.002	FALSE	52.13	56.1	48.1	FALSE	0	1	FALSE	intermediate	intra	7	3
Se_0-5_10_Se4	Se	Se4	intra_species	0.5	10	0	0.007	FALSE	0.986	0.95	FALSE	128	216	FALSE	0.99036	0.95	FALSE	0.9946399592	FALSE	4955458	5100000	FALSE	214269	53026.7	FALSE	40	TRUE	2	FALSE	1	1.002	FALSE	52.02	56.1	48.1	FALSE	0	1	FALSE	intermediate	intra	7	3
Se_0-5_10_Se5	Se	Se5	intra_species	0.5	10	0	0.007	FALSE	0.986	0.95	FALSE	120	216	FALSE	0.9961	0.95	FALSE	0.9980598258	FALSE	4908220	5100000	FALSE	268011	53026.7	FALSE	23	TRUE	3	TRUE	1	1.002	FALSE	52.12	56.1	48.1	FALSE	0	1	FALSE	intermediate	intra	7	3
Se_0-5_10_Se6	Se	Se6	intra_species	0.5	10	0	0.007	FALSE	0.986	0.95	FALSE	157	216	FALSE	0.99546	0.95	FALSE	0.9975209897	FALSE	5016611	5100000	FALSE	147872	53026.7	FALSE	43	TRUE	3	TRUE	1.002	1.002	FALSE	52.11	56.1	48.1	FALSE	0	1	FALSE	intermediate	intra	7	3
Se_0-5_10_Se7	Se	Se7	intra_species	0.5	10	0	0.007	FALSE	0.986	0.95	FALSE	135	216	FALSE	0.99393	0.95	FALSE	0.9976761209	FALSE	4895164	5100000	FALSE	172067	53026.7	FALSE	26	TRUE	0	FALSE	1.001	1.002	FALSE	52.06	56.1	48.1	FALSE	0	1	FALSE	intermediate	intra	7	3
Se_0-5_10_Se8	Se	Se8	intra_species	0.5	10	0	0.007	FALSE	0.973	0.95	FALSE	157	216	FALSE	0.99307	0.95	FALSE	0.9957755634	FALSE	5061135	5100000	FALSE	281422	53026.7	FALSE	75	TRUE	5	TRUE	1	1.002	FALSE	52.09	56.1	48.1	FALSE	0	1	FALSE	intermediate	intra	7	3
Se_0-5_20_Se1	Se	Se1	intra_species	0.5	20	0	0.007	FALSE	0.973	0.95	FALSE	612	216	TRUE	0.99832	0.95	FALSE	0.9995078264	FALSE	4682518	5100000	FALSE	38216	53026.7	TRUE	106	TRUE	2	FALSE	1.006	1.002	TRUE	52.17	56.1	48.1	FALSE	0	1	FALSE	intermediate	intra	7	3
Se_0-5_20_Se2	Se	Se2	intra_species	0.5	20	0	0.007	FALSE	0.966	0.95	FALSE	553	216	TRUE	0.99603	0.95	FALSE	0.9964645168	FALSE	4983662	5100000	FALSE	47650	53026.7	TRUE	82	TRUE	1	FALSE	1.005	1.002	TRUE	52.17	56.1	48.1	FALSE	0	1	FALSE	intermediate	intra	7	3
Se_0-5_20_Se3	Se	Se3	intra_species	0.5	20	0	0.007	FALSE	0.959	0.95	FALSE	563	216	TRUE	0.99597	0.95	FALSE	0.9967784112	FALSE	4681171	5100000	FALSE	37438	53026.7	TRUE	96	TRUE	5	TRUE	1.006	1.002	TRUE	52.12	56.1	48.1	FALSE	0	1	FALSE	intermediate	intra	7	3
Se_0-5_20_Se4	Se	Se4	intra_species	0.5	20	0	0.007	FALSE	0.959	0.95	FALSE	517	216	TRUE	0.9907	0.95	FALSE	0.9935681784	FALSE	4994554	5100000	FALSE	46030	53026.7	TRUE	84	TRUE	4	TRUE	1.006	1.002	TRUE	52.03	56.1	48.1	FALSE	0	1	FALSE	intermediate	intra	7	3
Se_0-5_20_Se5	Se	Se5	intra_species	0.5	20	0	0.007	FALSE	0.98	0.95	FALSE	513	216	TRUE	0.99608	0.95	FALSE	0.9975741451	FALSE	4966345	5100000	FALSE	52472	53026.7	TRUE	76	TRUE	5	TRUE	1.004	1.002	TRUE	52.09	56.1	48.1	FALSE	0	1	FALSE	intermediate	intra	7	3
Se_0-5_20_Se6	Se	Se6	intra_species	0.5	20	0	0.007	FALSE	0.966	0.95	FALSE	636	216	TRUE	0.99524	0.95	FALSE	0.996743944	FALSE	5064659	5100000	FALSE	39441	53026.7	TRUE	121	TRUE	8	TRUE	1.007	1.002	TRUE	52.09	56.1	48.1	FALSE	0	1	FALSE	intermediate	intra	7	3
Se_0-5_20_Se7	Se	Se7	intra_species	0.5	20	0	0.007	FALSE	0.98	0.95	FALSE	519	216	TRUE	0.99382	0.95	FALSE	0.9976955885	FALSE	4941388	5100000	FALSE	46497	53026.7	TRUE	70	TRUE	3	TRUE	1.007	1.002	TRUE	52.05	56.1	48.1	FALSE	0	1	FALSE	intermediate	intra	7	3
Se_0-5_20_Se8	Se	Se8	intra_species	0.5	20	0	0.007	FALSE	0.959	0.95	FALSE	748	216	TRUE	0.99373	0.95	FALSE	0.9952934437	FALSE	5121383	5100000	TRUE	34677	53026.7	TRUE	114	TRUE	10	TRUE	1.007	1.002	TRUE	52.07	56.1	48.1	FALSE	0	1	FALSE	intermediate	intra	7	3
Se_0-5_30_Se1	Se	Se1	intra_species	0.5	30	0	0.007	FALSE	0.872	0.95	TRUE	4182	216	TRUE	0.99832	0.95	FALSE	0.9982148751	FALSE	4876101	5100000	FALSE	5267	53026.7	TRUE	135	TRUE	2	FALSE	1.058	1.002	TRUE	52.24	56.1	48.1	FALSE	0	1	FALSE	intermediate	intra	7	3
Se_0-5_30_Se2	Se	Se2	intra_species	0.5	30	0	0.007	FALSE	0.872	0.95	TRUE	3618	216	TRUE	0.99606	0.95	FALSE	0.9933217003	FALSE	5332459	5100000	TRUE	7746	53026.7	TRUE	120	TRUE	3	TRUE	1.051	1.002	TRUE	52.11	56.1	48.1	FALSE	0	1	FALSE	intermediate	intra	7	3
Se_0-5_30_Se3	Se	Se3	intra_species	0.5	30	0	0.007	FALSE	0.804	0.95	TRUE	3877	216	TRUE	0.99451	0.95	FALSE	0.9880226618	FALSE	5001053	5100000	FALSE	5348	53026.7	TRUE	129	TRUE	6	TRUE	1.051	1.002	TRUE	52	56.1	48.1	FALSE	0	1	FALSE	intermediate	intra	7	3
Se_0-5_30_Se4	Se	Se4	intra_species	0.5	30	0	0.007	FALSE	0.851	0.95	TRUE	3938	216	TRUE	0.99331	0.95	FALSE	0.993745018	FALSE	5241560	5100000	TRUE	7536	53026.7	TRUE	111	TRUE	8	TRUE	1.064	1.002	TRUE	52.03	56.1	48.1	FALSE	0	1	FALSE	intermediate	intra	7	3
Se_0-5_30_Se5	Se	Se5	intra_species	0.5	30	0	0.007	FALSE	0.912	0.95	TRUE	3735	216	TRUE	0.99606	0.95	FALSE	0.9947114598	FALSE	5355881	5100000	TRUE	6759	53026.7	TRUE	107	TRUE	2	FALSE	1.053	1.002	TRUE	52.01	56.1	48.1	FALSE	0	1	FALSE	intermediate	intra	7	3
Se_0-5_30_Se6	Se	Se6	intra_species	0.5	30	0	0.007	FALSE	0.818	0.95	TRUE	4406	216	TRUE	0.99634	0.95	FALSE	0.9938807247	FALSE	5356612	5100000	TRUE	5641	53026.7	TRUE	168	TRUE	12	TRUE	1.064	1.002	TRUE	52.09	56.1	48.1	FALSE	0	1	FALSE	intermediate	intra	7	3
Se_0-5_30_Se7	Se	Se7	intra_species	0.5	30	0	0.007	FALSE	0.885	0.95	TRUE	3709	216	TRUE	0.99372	0.95	FALSE	0.9959120407	FALSE	5232090	5100000	TRUE	8784	53026.7	TRUE	91	TRUE	3	TRUE	1.06	1.002	TRUE	52.04	56.1	48.1	FALSE	0	1	FALSE	intermediate	intra	7	3
Se_0-5_30_Se8	Se	Se8	intra_species	0.5	30	0	0.007	FALSE	0.797	0.95	TRUE	4787	216	TRUE	0.9941	0.95	FALSE	0.9926583893	FALSE	5439063	5100000	TRUE	5121	53026.7	TRUE	153	TRUE	15	TRUE	1.07	1.002	TRUE	52.03	56.1	48.1	FALSE	0	1	FALSE	intermediate	intra	7	3
Se_0-5_40_Se1	Se	Se1	intra_species	0.5	40	0	0.007	FALSE	0.838	0.95	TRUE	3748	216	TRUE	0.99836	0.95	FALSE	0.9988005705	FALSE	4879294	5100000	FALSE	6161	53026.7	TRUE	143	TRUE	4	TRUE	1.052	1.002	TRUE	52.25	56.1	48.1	FALSE	0	1	FALSE	intermediate	intra	7	3
Se_0-5_40_Se2	Se	Se2	intra_species	0.5	40	0	0.007	FALSE	0.838	0.95	TRUE	5812	216	TRUE	0.99514	0.95	FALSE	0.9923624725	FALSE	5492982	5100000	TRUE	4997	53026.7	TRUE	152	TRUE	3	TRUE	1.084	1.002	TRUE	52.07	56.1	48.1	FALSE	0	1	FALSE	intermediate	intra	7	3
Se_0-5_40_Se3	Se	Se3	intra_species	0.5	40	0.007	0.007	FALSE	0.831	0.95	TRUE	3461	216	TRUE	0.99325	0.95	FALSE	0.9870690761	FALSE	5092247	5100000	FALSE	6716	53026.7	TRUE	146	TRUE	9	TRUE	1.049	1.002	TRUE	51.98	56.1	48.1	FALSE	0	1	FALSE	intermediate	intra	7	3
Se_0-5_40_Se4	Se	Se4	intra_species	0.5	40	0	0.007	FALSE	0.818	0.95	TRUE	6224	216	TRUE	0.99304	0.95	FALSE	0.9903471727	FALSE	5382562	5100000	TRUE	4542	53026.7	TRUE	121	TRUE	7	TRUE	1.104	1.002	TRUE	52.05	56.1	48.1	FALSE	1	1	TRUE	intermediate	intra	7	3
Se_0-5_40_Se5	Se	Se5	intra_species	0.5	40	0	0.007	FALSE	0.858	0.95	TRUE	3338	216	TRUE	0.99661	0.95	FALSE	0.9970401672	FALSE	5465843	5100000	TRUE	9995	53026.7	TRUE	136	TRUE	6	TRUE	1.046	1.002	TRUE	51.94	56.1	48.1	FALSE	0	1	FALSE	intermediate	intra	7	3
Se_0-5_40_Se6	Se	Se6	intra_species	0.5	40	0	0.007	FALSE	0.824	0.95	TRUE	4026	216	TRUE	0.99641	0.95	FALSE	0.996267499	FALSE	5351131	5100000	TRUE	6499	53026.7	TRUE	185	TRUE	12	TRUE	1.058	1.002	TRUE	52.06	56.1	48.1	FALSE	0	1	FALSE	intermediate	intra	7	3
Se_0-5_40_Se7	Se	Se7	intra_species	0.5	40	0	0.007	FALSE	0.845	0.95	TRUE	5796	216	TRUE	0.99351	0.95	FALSE	0.9915140076	FALSE	5411083	5100000	TRUE	5038	53026.7	TRUE	113	TRUE	3	TRUE	1.097	1.002	TRUE	52.01	56.1	48.1	FALSE	0	1	FALSE	intermediate	intra	7	3
Se_0-5_40_Se8	Se	Se8	intra_species	0.5	40	0.007	0.007	FALSE	0.838	0.95	TRUE	4109	216	TRUE	0.99489	0.95	FALSE	0.9944773195	FALSE	5472126	5100000	TRUE	6321	53026.7	TRUE	200	TRUE	14	TRUE	1.061	1.002	TRUE	51.98	56.1	48.1	FALSE	0	1	FALSE	intermediate	intra	7	3
Se_0-5_50_Se1	Se	Se1	intra_species	0.5	50	0	0.007	FALSE	0.818	0.95	TRUE	4660	216	TRUE	0.99836	0.95	FALSE	0.9986514918	FALSE	4909849	5100000	FALSE	4660	53026.7	TRUE	147	TRUE	3	TRUE	1.065	1.002	TRUE	52.26	56.1	48.1	FALSE	0	1	FALSE	intermediate	intra	7	3
Se_0-5_50_Se2	Se	Se2	intra_species	0.5	50	0	0.007	FALSE	0.878	0.95	TRUE	3822	216	TRUE	0.99514	0.95	FALSE	0.9884535455	FALSE	5453966	5100000	TRUE	7153	53026.7	TRUE	152	TRUE	3	TRUE	1.061	1.002	TRUE	52.05	56.1	48.1	FALSE	0	1	FALSE	intermediate	intra	7	3
Se_0-5_50_Se3	Se	Se3	intra_species	0.5	50	0.007	0.007	FALSE	0.818	0.95	TRUE	4186	216	TRUE	0.99248	0.95	FALSE	0.9864740356	FALSE	5145036	5100000	TRUE	5112	53026.7	TRUE	150	TRUE	8	TRUE	1.06	1.002	TRUE	51.96	56.1	48.1	FALSE	0	1	FALSE	intermediate	intra	7	3
Se_0-5_50_Se4	Se	Se4	intra_species	0.5	50	0	0.007	FALSE	0.865	0.95	TRUE	4068	216	TRUE	0.99388	0.95	FALSE	0.9908698083	FALSE	5289142	5100000	TRUE	7432	53026.7	TRUE	127	TRUE	5	TRUE	1.072	1.002	TRUE	52.01	56.1	48.1	FALSE	0	1	FALSE	intermediate	intra	7	3
Se_0-5_50_Se5	Se	Se5	intra_species	0.5	50	0	0.007	FALSE	0.838	0.95	TRUE	3896	216	TRUE	0.99664	0.95	FALSE	0.9972867122	FALSE	5535632	5100000	TRUE	8306	53026.7	TRUE	145	TRUE	7	TRUE	1.061	1.002	TRUE	51.93	56.1	48.1	FALSE	0	1	FALSE	intermediate	intra	7	3
Se_0-5_50_Se6	Se	Se6	intra_species	0.5	50	0.007	0.007	FALSE	0.831	0.95	TRUE	4722	216	TRUE	0.99691	0.95	FALSE	0.9889138767	FALSE	5410395	5100000	TRUE	4909	53026.7	TRUE	202	TRUE	15	TRUE	1.074	1.002	TRUE	52.05	56.1	48.1	FALSE	0	1	FALSE	intermediate	intra	7	3
Se_0-5_50_Se7	Se	Se7	intra_species	0.5	50	0	0.007	FALSE	0.905	0.95	TRUE	4048	216	TRUE	0.99391	0.95	FALSE	0.9838146066	FALSE	5348062	5100000	TRUE	7916	53026.7	TRUE	108	TRUE	1	FALSE	1.071	1.002	TRUE	52	56.1	48.1	FALSE	0	1	FALSE	intermediate	intra	7	3
Se_0-5_50_Se8	Se	Se8	intra_species	0.5	50	0	0.007	FALSE	0.831	0.95	TRUE	4769	216	TRUE	0.99523	0.95	FALSE	0.9875252191	FALSE	5500712	5100000	TRUE	5404	53026.7	TRUE	202	TRUE	13	TRUE	1.074	1.002	TRUE	51.99	56.1	48.1	FALSE	0	1	FALSE	intermediate	intra	7	3
Se_5_10_Se1	Se	Se1	intra_species	5	10	0	0.007	FALSE	0.986	0.95	FALSE	100	216	FALSE	0.99704	0.95	FALSE	0.9994740941	FALSE	4674460	5100000	FALSE	229492	53026.7	FALSE	414	TRUE	22	TRUE	1.006	1.002	TRUE	52.14	56.1	48.1	FALSE	0	1	FALSE	distant	intra	7	3
Se_5_10_Se2	Se	Se2	intra_species	5	10	0	0.007	FALSE	0.973	0.95	FALSE	189	216	FALSE	0.99617	0.95	FALSE	0.9975203764	FALSE	4975304	5100000	FALSE	224588	53026.7	FALSE	505	TRUE	40	TRUE	1.01	1.002	TRUE	52.19	56.1	48.1	FALSE	1	1	TRUE	distant	intra	7	3
Se_5_10_Se3	Se	Se3	intra_species	5	10	0	0.007	FALSE	0.973	0.95	FALSE	96	216	FALSE	0.9969	0.95	FALSE	0.9990262968	FALSE	4660502	5100000	FALSE	303660	53026.7	FALSE	401	TRUE	44	TRUE	1.005	1.002	TRUE	52.13	56.1	48.1	FALSE	0	1	FALSE	distant	intra	7	3
Se_5_10_Se4	Se	Se4	intra_species	5	10	0	0.007	FALSE	0.98	0.95	FALSE	177	216	FALSE	0.98925	0.95	FALSE	0.9945920041	FALSE	5008162	5100000	FALSE	201371	53026.7	FALSE	455	TRUE	36	TRUE	1.01	1.002	TRUE	52.01	56.1	48.1	FALSE	0	1	FALSE	distant	intra	7	3
Se_5_10_Se5	Se	Se5	intra_species	5	10	0	0.007	FALSE	0.986	0.95	FALSE	148	216	FALSE	0.99449	0.95	FALSE	0.9975908834	FALSE	4943670	5100000	FALSE	465348	53026.7	FALSE	434	TRUE	47	TRUE	1.006	1.002	TRUE	52.11	56.1	48.1	FALSE	0	1	FALSE	distant	intra	7	3
Se_5_10_Se6	Se	Se6	intra_species	5	10	0	0.007	FALSE	0.986	0.95	FALSE	162	216	FALSE	0.99438	0.95	FALSE	0.9976033849	FALSE	5052890	5100000	FALSE	238838	53026.7	FALSE	445	TRUE	37	TRUE	1.009	1.002	TRUE	52.11	56.1	48.1	FALSE	0	1	FALSE	distant	intra	7	3
Se_5_10_Se7	Se	Se7	intra_species	5	10	0	0.007	FALSE	0.986	0.95	FALSE	182	216	FALSE	0.99343	0.95	FALSE	0.998064007	FALSE	4940361	5100000	FALSE	199428	53026.7	FALSE	492	TRUE	68	TRUE	1.009	1.002	TRUE	52.06	56.1	48.1	FALSE	0	1	FALSE	distant	intra	7	3
Se_5_10_Se8	Se	Se8	intra_species	5	10	0	0.007	FALSE	0.973	0.95	FALSE	168	216	FALSE	0.99112	0.95	FALSE	0.996135329	FALSE	5096795	5100000	FALSE	298764	53026.7	FALSE	496	TRUE	48	TRUE	1.006	1.002	TRUE	52.07	56.1	48.1	FALSE	0	1	FALSE	distant	intra	7	3
Se_5_20_Se1	Se	Se1	intra_species	5	20	0.02	0.007	TRUE	0.946	0.95	TRUE	881	216	TRUE	0.99557	0.95	FALSE	0.9962160573	FALSE	5269717	5100000	TRUE	50213	53026.7	TRUE	951	TRUE	88	TRUE	1.112	1.002	TRUE	52.06	56.1	48.1	FALSE	0	1	FALSE	distant	intra	7	3
Se_5_20_Se2	Se	Se2	intra_species	5	20	0.02	0.007	TRUE	0.966	0.95	FALSE	822	216	TRUE	0.99555	0.95	FALSE	0.996974835	FALSE	5662151	5100000	TRUE	67765	53026.7	FALSE	1153	TRUE	88	TRUE	1.127	1.002	TRUE	52.11	56.1	48.1	FALSE	0	1	FALSE	distant	intra	7	3
Se_5_20_Se3	Se	Se3	intra_species	5	20	0.02	0.007	TRUE	0.946	0.95	TRUE	630	216	TRUE	0.99665	0.95	FALSE	0.9977766419	FALSE	5126691	5100000	TRUE	117274	53026.7	FALSE	959	TRUE	91	TRUE	1.09	1.002	TRUE	52.06	56.1	48.1	FALSE	1	1	TRUE	distant	intra	7	3
Se_5_20_Se4	Se	Se4	intra_species	5	20	0.061	0.007	TRUE	0.926	0.95	TRUE	810	216	TRUE	0.98909	0.95	FALSE	0.9944908299	FALSE	5714414	5100000	TRUE	88536	53026.7	FALSE	1011	TRUE	94	TRUE	1.131	1.002	TRUE	51.99	56.1	48.1	FALSE	2	1	TRUE	distant	intra	7	3
Se_5_20_Se5	Se	Se5	intra_species	5	20	0.02	0.007	TRUE	0.966	0.95	FALSE	717	216	TRUE	0.99265	0.95	FALSE	0.9939081092	FALSE	5535981	5100000	TRUE	110646	53026.7	FALSE	827	TRUE	97	TRUE	1.103	1.002	TRUE	52	56.1	48.1	FALSE	0	1	FALSE	distant	intra	7	3
Se_5_20_Se6	Se	Se6	intra_species	5	20	0.034	0.007	TRUE	0.946	0.95	TRUE	824	216	TRUE	0.99455	0.95	FALSE	0.997030245	FALSE	5784114	5100000	TRUE	81498	53026.7	FALSE	956	TRUE	104	TRUE	1.134	1.002	TRUE	51.97	56.1	48.1	FALSE	0	1	FALSE	distant	intra	7	3
Se_5_20_Se7	Se	Se7	intra_species	5	20	0.02	0.007	TRUE	0.959	0.95	FALSE	845	216	TRUE	0.99313	0.95	FALSE	0.9969981147	FALSE	5616853	5100000	TRUE	72975	53026.7	FALSE	1114	TRUE	105	TRUE	1.126	1.002	TRUE	51.99	56.1	48.1	FALSE	0	1	FALSE	distant	intra	7	3
Se_5_20_Se8	Se	Se8	intra_species	5	20	0.014	0.007	TRUE	0.959	0.95	FALSE	805	216	TRUE	0.98904	0.95	FALSE	0.9953284347	FALSE	5758155	5100000	TRUE	83647	53026.7	FALSE	920	TRUE	93	TRUE	1.119	1.002	TRUE	51.99	56.1	48.1	FALSE	0	1	FALSE	distant	intra	7	3
Se_5_30_Se1	Se	Se1	intra_species	5	30	0.081	0.007	TRUE	0.905	0.95	TRUE	1561	216	TRUE	0.99446	0.95	FALSE	0.9891470166	FALSE	7047415	5100000	TRUE	17441	53026.7	TRUE	1296	TRUE	118	TRUE	1.387	1.002	TRUE	51.78	56.1	48.1	FALSE	3	1	TRUE	distant	intra	7	3
Se_5_30_Se2	Se	Se2	intra_species	5	30	0.176	0.007	TRUE	0.797	0.95	TRUE	1613	216	TRUE	0.99464	0.95	FALSE	0.9958656154	FALSE	7740543	5100000	TRUE	18754	53026.7	TRUE	1412	TRUE	122	TRUE	1.449	1.002	TRUE	51.76	56.1	48.1	FALSE	4	1	TRUE	distant	intra	7	3
Se_5_30_Se3	Se	Se3	intra_species	5	30	0.081	0.007	TRUE	0.892	0.95	TRUE	1523	216	TRUE	0.99562	0.95	FALSE	0.9974401745	FALSE	6900756	5100000	TRUE	24111	53026.7	TRUE	1363	TRUE	105	TRUE	1.358	1.002	TRUE	51.77	56.1	48.1	FALSE	3	1	TRUE	distant	intra	7	3
Se_5_30_Se4	Se	Se4	intra_species	5	30	0.135	0.007	TRUE	0.838	0.95	TRUE	1714	216	TRUE	0.98934	0.95	FALSE	0.9934587623	FALSE	7887769	5100000	TRUE	15945	53026.7	TRUE	1385	TRUE	134	TRUE	1.469	1.002	TRUE	51.7	56.1	48.1	FALSE	4	1	TRUE	distant	intra	7	3
Se_5_30_Se5	Se	Se5	intra_species	5	30	0.081	0.007	TRUE	0.892	0.95	TRUE	1590	216	TRUE	0.99108	0.95	FALSE	0.986410031	FALSE	7528326	5100000	TRUE	22011	53026.7	TRUE	1319	TRUE	121	TRUE	1.396	1.002	TRUE	51.71	56.1	48.1	FALSE	3	1	TRUE	distant	intra	7	3
Se_5_30_Se6	Se	Se6	intra_species	5	30	0.101	0.007	TRUE	0.878	0.95	TRUE	1683	216	TRUE	0.99466	0.95	FALSE	0.9986990579	FALSE	7902301	5100000	TRUE	15594	53026.7	TRUE	1370	TRUE	126	TRUE	1.457	1.002	TRUE	51.68	56.1	48.1	FALSE	4	1	TRUE	distant	intra	7	3
Se_5_30_Se7	Se	Se7	intra_species	5	30	0.155	0.007	TRUE	0.811	0.95	TRUE	1645	216	TRUE	0.99262	0.95	FALSE	0.9933110033	FALSE	7678603	5100000	TRUE	17797	53026.7	TRUE	1484	TRUE	137	TRUE	1.448	1.002	TRUE	51.67	56.1	48.1	FALSE	3	1	TRUE	distant	intra	7	3
Se_5_30_Se8	Se	Se8	intra_species	5	30	0.176	0.007	TRUE	0.804	0.95	TRUE	1595	216	TRUE	0.98766	0.95	FALSE	0.9856645205	FALSE	7912437	5100000	TRUE	17715	53026.7	TRUE	1267	TRUE	116	TRUE	1.428	1.002	TRUE	51.6	56.1	48.1	FALSE	2	1	TRUE	distant	intra	7	3
Se_5_40_Se1	Se	Se1	intra_species	5	40	0.264	0.007	TRUE	0.676	0.95	TRUE	1689	216	TRUE	0.99296	0.95	FALSE	0.9882036192	FALSE	8411983	5100000	TRUE	8495	53026.7	TRUE	1567	TRUE	145	TRUE	1.613	1.002	TRUE	51.64	56.1	48.1	FALSE	3	1	TRUE	distant	intra	7	3
Se_5_40_Se2	Se	Se2	intra_species	5	40	0.27	0.007	TRUE	0.696	0.95	TRUE	1596	216	TRUE	0.99391	0.95	FALSE	0.9902990396	FALSE	8617909	5100000	TRUE	8720	53026.7	TRUE	1625	TRUE	134	TRUE	1.606	1.002	TRUE	51.76	56.1	48.1	FALSE	4	1	TRUE	distant	intra	7	3
Se_5_40_Se3	Se	Se3	intra_species	5	40	0.216	0.007	TRUE	0.716	0.95	TRUE	1679	216	TRUE	0.99543	0.95	FALSE	0.9986767362	FALSE	8338140	5100000	TRUE	8440	53026.7	TRUE	1529	TRUE	144	TRUE	1.599	1.002	TRUE	51.65	56.1	48.1	FALSE	3	1	TRUE	distant	intra	7	3
Se_5_40_Se4	Se	Se4	intra_species	5	40	0.331	0.007	TRUE	0.622	0.95	TRUE	1639	216	TRUE	0.98954	0.95	FALSE	0.9962649578	FALSE	8743147	5100000	TRUE	9484	53026.7	TRUE	1695	TRUE	148	TRUE	1.627	1.002	TRUE	51.67	56.1	48.1	FALSE	7	1	TRUE	distant	intra	7	3
Se_5_40_Se5	Se	Se5	intra_species	5	40	0.257	0.007	TRUE	0.723	0.95	TRUE	1640	216	TRUE	0.99056	0.95	FALSE	0.9867336773	FALSE	8756602	5100000	TRUE	9409	53026.7	TRUE	1587	TRUE	153	TRUE	1.592	1.002	TRUE	51.57	56.1	48.1	FALSE	5	1	TRUE	distant	intra	7	3
Se_5_40_Se6	Se	Se6	intra_species	5	40	0.27	0.007	TRUE	0.709	0.95	TRUE	1689	216	TRUE	0.99593	0.95	FALSE	0.9955678028	FALSE	8777754	5100000	TRUE	8677	53026.7	TRUE	1609	TRUE	146	TRUE	1.613	1.002	TRUE	51.67	56.1	48.1	FALSE	6	1	TRUE	distant	intra	7	3
Se_5_40_Se7	Se	Se7	intra_species	5	40	0.297	0.007	TRUE	0.682	0.95	TRUE	1606	216	TRUE	0.99244	0.95	FALSE	0.9919737879	FALSE	8623868	5100000	TRUE	8671	53026.7	TRUE	1663	TRUE	157	TRUE	1.614	1.002	TRUE	51.69	56.1	48.1	FALSE	6	1	TRUE	distant	intra	7	3
Se_5_40_Se8	Se	Se8	intra_species	5	40	0.331	0.007	TRUE	0.642	0.95	TRUE	1652	216	TRUE	0.98811	0.95	FALSE	0.9859588973	FALSE	8950993	5100000	TRUE	9519	53026.7	TRUE	1535	TRUE	143	TRUE	1.596	1.002	TRUE	51.54	56.1	48.1	FALSE	4	1	TRUE	distant	intra	7	3
Se_5_50_Se1	Se	Se1	intra_species	5	50	0.324	0.007	TRUE	0.628	0.95	TRUE	1619	216	TRUE	0.99203	0.95	FALSE	0.9937592009	FALSE	8558138	5100000	TRUE	8575	53026.7	TRUE	1630	TRUE	147	TRUE	1.642	1.002	TRUE	51.64	56.1	48.1	FALSE	4	1	TRUE	distant	intra	7	3
Se_5_50_Se2	Se	Se2	intra_species	5	50	0.291	0.007	TRUE	0.669	0.95	TRUE	1550	216	TRUE	0.99345	0.95	FALSE	0.9942863971	FALSE	8734484	5100000	TRUE	8857	53026.7	TRUE	1673	TRUE	137	TRUE	1.63	1.002	TRUE	51.74	56.1	48.1	FALSE	5	1	TRUE	distant	intra	7	3
Se_5_50_Se3	Se	Se3	intra_species	5	50	0.277	0.007	TRUE	0.635	0.95	TRUE	1682	216	TRUE	0.99487	0.95	FALSE	0.9995317534	FALSE	8524843	5100000	TRUE	7903	53026.7	TRUE	1609	TRUE	157	TRUE	1.635	1.002	TRUE	51.63	56.1	48.1	FALSE	5	1	TRUE	distant	intra	7	3
Se_5_50_Se4	Se	Se4	intra_species	5	50	0.372	0.007	TRUE	0.507	0.95	TRUE	2225	216	TRUE	0.98907	0.95	FALSE	0.9917745957	FALSE	9069747	5100000	TRUE	7993	53026.7	TRUE	1653	TRUE	153	TRUE	1.693	1.002	TRUE	51.7	56.1	48.1	FALSE	6	1	TRUE	distant	intra	7	3
Se_5_50_Se5	Se	Se5	intra_species	5	50	0.331	0.007	TRUE	0.642	0.95	TRUE	1549	216	TRUE	0.98867	0.95	FALSE	0.9872455128	FALSE	8850091	5100000	TRUE	9459	53026.7	TRUE	1539	TRUE	144	TRUE	1.609	1.002	TRUE	51.56	56.1	48.1	FALSE	4	1	TRUE	distant	intra	7	3
Se_5_50_Se6	Se	Se6	intra_species	5	50	0.331	0.007	TRUE	0.615	0.95	TRUE	1611	216	TRUE	0.99587	0.95	FALSE	0.9957953842	FALSE	8846744	5100000	TRUE	8674	53026.7	TRUE	1619	TRUE	158	TRUE	1.626	1.002	TRUE	51.65	56.1	48.1	FALSE	7	1	TRUE	distant	intra	7	3
Se_5_50_Se7	Se	Se7	intra_species	5	50	0.277	0.007	TRUE	0.703	0.95	TRUE	1605	216	TRUE	0.99214	0.95	FALSE	0.9868602424	FALSE	8764461	5100000	TRUE	8925	53026.7	TRUE	1708	TRUE	146	TRUE	1.643	1.002	TRUE	51.67	56.1	48.1	FALSE	6	1	TRUE	distant	intra	7	3
Se_5_50_Se8	Se	Se8	intra_species	5	50	0.318	0.007	TRUE	0.642	0.95	TRUE	1634	216	TRUE	0.98596	0.95	FALSE	0.986454204	FALSE	9068591	5100000	TRUE	9420	53026.7	TRUE	1590	TRUE	163	TRUE	1.616	1.002	TRUE	51.54	56.1	48.1	FALSE	5	1	TRUE	distant	intra	7	3
Se_Ec_10_Se1	Se	Se1	inter_species	Ec	10	0	0.007	FALSE	0.986	0.95	FALSE	93	216	FALSE	0.92394	0.95	TRUE	0.9938700593	FALSE	4669614	5100000	FALSE	259756	53026.7	FALSE	0	TRUE	0	TRUE	1.002	1.002	FALSE	52.13	56.1	48.1	FALSE	0	1	FALSE	Ec	inter	7	3
Se_Ec_10_Se2	Se	Se2	inter_species	Ec	10	0	0.007	FALSE	0.986	0.95	FALSE	160	216	FALSE	0.92496	0.95	TRUE	0.9914972435	FALSE	4951351	5100000	FALSE	269710	53026.7	FALSE	0	TRUE	0	TRUE	1.002	1.002	FALSE	52.19	56.1	48.1	FALSE	0	1	FALSE	Ec	inter	7	3
Se_Ec_10_Se3	Se	Se3	inter_species	Ec	10	0	0.007	FALSE	0.973	0.95	FALSE	86	216	FALSE	0.90504	0.95	TRUE	0.9945627486	FALSE	4654252	5100000	FALSE	310526	53026.7	FALSE	0	TRUE	0	TRUE	1.001	1.002	FALSE	52.12	56.1	48.1	FALSE	0	1	FALSE	Ec	inter	7	3
Se_Ec_10_Se4	Se	Se4	inter_species	Ec	10	0	0.007	FALSE	0.986	0.95	FALSE	150	216	FALSE	0.91056	0.95	TRUE	0.9878158032	FALSE	4988332	5100000	FALSE	269756	53026.7	FALSE	0	TRUE	0	TRUE	1.002	1.002	FALSE	52.01	56.1	48.1	FALSE	0	1	FALSE	Ec	inter	7	3
Se_Ec_10_Se5	Se	Se5	inter_species	Ec	10	0	0.007	FALSE	0.986	0.95	FALSE	132	216	FALSE	0.92137	0.95	TRUE	0.9932869755	FALSE	4926978	5100000	FALSE	199141	53026.7	FALSE	0	TRUE	0	TRUE	1.001	1.002	FALSE	52.12	56.1	48.1	FALSE	0	1	FALSE	Ec	inter	7	3
Se_Ec_10_Se6	Se	Se6	inter_species	Ec	10	0	0.007	FALSE	0.986	0.95	FALSE	148	216	FALSE	0.89764	0.95	TRUE	0.9931467318	FALSE	5033159	5100000	FALSE	203480	53026.7	FALSE	0	TRUE	0	TRUE	1.002	1.002	FALSE	52.1	56.1	48.1	FALSE	0	1	FALSE	Ec	inter	7	3
Se_Ec_10_Se7	Se	Se7	inter_species	Ec	10	0	0.007	FALSE	0.986	0.95	FALSE	124	216	FALSE	0.89456	0.95	TRUE	0.993685412	FALSE	4912343	5100000	FALSE	248823	53026.7	FALSE	0	TRUE	0	TRUE	1.001	1.002	FALSE	52.05	56.1	48.1	FALSE	0	1	FALSE	Ec	inter	7	3
Se_Ec_10_Se8	Se	Se8	inter_species	Ec	10	0	0.007	FALSE	0.973	0.95	FALSE	154	216	FALSE	0.8891	0.95	TRUE	0.9895268534	FALSE	5095131	5100000	FALSE	406835	53026.7	FALSE	0	TRUE	0	TRUE	1.003	1.002	TRUE	52.08	56.1	48.1	FALSE	0	1	FALSE	Ec	inter	7	3
Se_Ec_20_Se1	Se	Se1	inter_species	Ec	20	0.034	0.007	TRUE	0.946	0.95	TRUE	481	216	TRUE	0.8359	0.95	TRUE	0.914126032	TRUE	5080837	5100000	FALSE	129381	53026.7	FALSE	0	TRUE	0	TRUE	1.031	1.002	TRUE	52.04	56.1	48.1	FALSE	0	1	FALSE	Ec	inter	7	3
Se_Ec_20_Se2	Se	Se2	inter_species	Ec	20	0.014	0.007	TRUE	0.959	0.95	FALSE	636	216	TRUE	0.8354	0.95	TRUE	0.8937829844	TRUE	5482412	5100000	TRUE	115658	53026.7	FALSE	0	TRUE	0	TRUE	1.042	1.002	TRUE	52.04	56.1	48.1	FALSE	0	1	FALSE	Ec	inter	7	3
Se_Ec_20_Se3	Se	Se3	inter_species	Ec	20	0.02	0.007	TRUE	0.953	0.95	FALSE	462	216	TRUE	0.8071	0.95	TRUE	0.9172878303	TRUE	5051637	5100000	FALSE	202926	53026.7	FALSE	0	TRUE	0	TRUE	1.028	1.002	TRUE	51.97	56.1	48.1	FALSE	0	1	FALSE	Ec	inter	7	3
Se_Ec_20_Se4	Se	Se4	inter_species	Ec	20	0.034	0.007	TRUE	0.946	0.95	TRUE	598	216	TRUE	0.81347	0.95	TRUE	0.8928421349	TRUE	5523800	5100000	TRUE	152701	53026.7	FALSE	0	TRUE	0	TRUE	1.037	1.002	TRUE	51.9	56.1	48.1	FALSE	0	1	FALSE	Ec	inter	7	3
Se_Ec_20_Se5	Se	Se5	inter_species	Ec	20	0.034	0.007	TRUE	0.946	0.95	TRUE	576	216	TRUE	0.83582	0.95	TRUE	0.8887231799	TRUE	5517410	5100000	TRUE	161219	53026.7	FALSE	0	TRUE	0	TRUE	1.04	1.002	TRUE	51.97	56.1	48.1	FALSE	0	1	FALSE	Ec	inter	7	3
Se_Ec_20_Se6	Se	Se6	inter_species	Ec	20	0.027	0.007	TRUE	0.959	0.95	FALSE	562	216	TRUE	0.7984	0.95	TRUE	0.9057677825	TRUE	5521677	5100000	TRUE	127689	53026.7	FALSE	0	TRUE	0	TRUE	1.034	1.002	TRUE	51.98	56.1	48.1	FALSE	1	1	TRUE	Ec	inter	7	3
Se_Ec_20_Se7	Se	Se7	inter_species	Ec	20	0.007	0.007	FALSE	0.98	0.95	FALSE	511	216	TRUE	0.79392	0.95	TRUE	0.9132709225	TRUE	5349793	5100000	TRUE	142057	53026.7	FALSE	0	TRUE	0	TRUE	1.027	1.002	TRUE	51.94	56.1	48.1	FALSE	0	1	FALSE	Ec	inter	7	3
Se_Ec_20_Se8	Se	Se8	inter_species	Ec	20	0.047	0.007	TRUE	0.926	0.95	TRUE	635	216	TRUE	0.787	0.95	TRUE	0.8883464333	TRUE	5676749	5100000	TRUE	203457	53026.7	FALSE	0	TRUE	0	TRUE	1.041	1.002	TRUE	51.93	56.1	48.1	FALSE	0	1	FALSE	Ec	inter	7	3
Se_Ec_30_Se1	Se	Se1	inter_species	Ec	30	0.297	0.007	TRUE	0.662	0.95	TRUE	1244	216	TRUE	0.74025	0.95	TRUE	0.6178173587	TRUE	7536650	5100000	TRUE	32256	53026.7	TRUE	0	TRUE	0	TRUE	1.196	1.002	TRUE	51.59	56.1	48.1	FALSE	0	1	FALSE	Ec	inter	7	3
Se_Ec_30_Se2	Se	Se2	inter_species	Ec	30	0.27	0.007	TRUE	0.709	0.95	TRUE	1256	216	TRUE	0.73767	0.95	TRUE	0.5922295549	TRUE	8322871	5100000	TRUE	28043	53026.7	TRUE	0	TRUE	0	TRUE	1.22	1.002	TRUE	51.56	56.1	48.1	FALSE	0	1	FALSE	Ec	inter	7	3
Se_Ec_30_Se3	Se	Se3	inter_species	Ec	30	0.122	0.007	TRUE	0.838	0.95	TRUE	1098	216	TRUE	0.70885	0.95	TRUE	0.6628610991	TRUE	7027707	5100000	TRUE	71974	53026.7	FALSE	0	TRUE	0	TRUE	1.165	1.002	TRUE	51.61	56.1	48.1	FALSE	0	1	FALSE	Ec	inter	7	3
Se_Ec_30_Se4	Se	Se4	inter_species	Ec	30	0.297	0.007	TRUE	0.676	0.95	TRUE	1216	216	TRUE	0.71846	0.95	TRUE	0.6002236072	TRUE	8176333	5100000	TRUE	35729	53026.7	TRUE	0	TRUE	0	TRUE	1.204	1.002	TRUE	51.53	56.1	48.1	FALSE	0	1	FALSE	Ec	inter	7	3
Se_Ec_30_Se5	Se	Se5	inter_species	Ec	30	0.338	0.007	TRUE	0.642	0.95	TRUE	1245	216	TRUE	0.7289	0.95	TRUE	0.5866867086	TRUE	8387972	5100000	TRUE	34578	53026.7	TRUE	0	TRUE	0	TRUE	1.228	1.002	TRUE	51.52	56.1	48.1	FALSE	0	1	FALSE	Ec	inter	7	3
Se_Ec_30_Se6	Se	Se6	inter_species	Ec	30	0.304	0.007	TRUE	0.676	0.95	TRUE	1296	216	TRUE	0.70079	0.95	TRUE	0.606204633	TRUE	8284892	5100000	TRUE	32837	53026.7	TRUE	0	TRUE	0	TRUE	1.201	1.002	TRUE	51.53	56.1	48.1	FALSE	1	1	TRUE	Ec	inter	7	3
Se_Ec_30_Se7	Se	Se7	inter_species	Ec	30	0.257	0.007	TRUE	0.716	0.95	TRUE	1182	216	TRUE	0.69412	0.95	TRUE	0.6342024659	TRUE	7692674	5100000	TRUE	42982	53026.7	TRUE	0	TRUE	0	TRUE	1.169	1.002	TRUE	51.54	56.1	48.1	FALSE	0	1	FALSE	Ec	inter	7	3
Se_Ec_30_Se8	Se	Se8	inter_species	Ec	30	0.358	0.007	TRUE	0.601	0.95	TRUE	1410	216	TRUE	0.68762	0.95	TRUE	0.5824342315	TRUE	8705388	5100000	TRUE	28945	53026.7	TRUE	0	TRUE	0	TRUE	1.235	1.002	TRUE	51.58	56.1	48.1	FALSE	0	1	FALSE	Ec	inter	7	3
Se_Ec_40_Se1	Se	Se1	inter_species	Ec	40	0.5	0.007	TRUE	0.473	0.95	TRUE	1010	216	TRUE	0.64216	0.95	TRUE	0.5180170866	TRUE	9125542	5100000	TRUE	16968	53026.7	TRUE	0	TRUE	0	TRUE	1.317	1.002	TRUE	51.45	56.1	48.1	FALSE	0	1	FALSE	Ec	inter	7	3
Se_Ec_40_Se2	Se	Se2	inter_species	Ec	40	0.507	0.007	TRUE	0.459	0.95	TRUE	1031	216	TRUE	0.63984	0.95	TRUE	0.5191512246	TRUE	9548223	5100000	TRUE	17371	53026.7	TRUE	0	TRUE	0	TRUE	1.309	1.002	TRUE	51.44	56.1	48.1	FALSE	1	1	TRUE	Ec	inter	7	3
Se_Ec_40_Se3	Se	Se3	inter_species	Ec	40	0.446	0.007	TRUE	0.541	0.95	TRUE	1134	216	TRUE	0.60867	0.95	TRUE	0.5052327565	TRUE	9267128	5100000	TRUE	15159	53026.7	TRUE	0	TRUE	0	TRUE	1.305	1.002	TRUE	51.31	56.1	48.1	FALSE	1	1	TRUE	Ec	inter	7	3
Se_Ec_40_Se4	Se	Se4	inter_species	Ec	40	0.568	0.007	TRUE	0.372	0.95	TRUE	957	216	TRUE	0.62085	0.95	TRUE	0.5176181421	TRUE	9571690	5100000	TRUE	19537	53026.7	TRUE	0	TRUE	0	TRUE	1.314	1.002	TRUE	51.45	56.1	48.1	FALSE	1	1	TRUE	Ec	inter	7	3
Se_Ec_40_Se5	Se	Se5	inter_species	Ec	40	0.534	0.007	TRUE	0.439	0.95	TRUE	911	216	TRUE	0.64487	0.95	TRUE	0.5280351274	TRUE	9413403	5100000	TRUE	20330	53026.7	TRUE	0	TRUE	0	TRUE	1.306	1.002	TRUE	51.45	56.1	48.1	FALSE	0	1	FALSE	Ec	inter	7	3
Se_Ec_40_Se6	Se	Se6	inter_species	Ec	40	0.459	0.007	TRUE	0.507	0.95	TRUE	1044	216	TRUE	0.60114	0.95	TRUE	0.5051937167	TRUE	9824163	5100000	TRUE	16590	53026.7	TRUE	0	TRUE	0	TRUE	1.307	1.002	TRUE	51.4	56.1	48.1	FALSE	3	1	TRUE	Ec	inter	7	3
Se_Ec_40_Se7	Se	Se7	inter_species	Ec	40	0.486	0.007	TRUE	0.486	0.95	TRUE	1209	216	TRUE	0.59592	0.95	TRUE	0.4982174296	TRUE	9728570	5100000	TRUE	14492	53026.7	TRUE	0	TRUE	0	TRUE	1.298	1.002	TRUE	51.31	56.1	48.1	FALSE	0	1	FALSE	Ec	inter	7	3
Se_Ec_40_Se8	Se	Se8	inter_species	Ec	40	0.514	0.007	TRUE	0.446	0.95	TRUE	918	216	TRUE	0.58918	0.95	TRUE	0.5223820772	TRUE	9682257	5100000	TRUE	19073	53026.7	TRUE	0	TRUE	0	TRUE	1.314	1.002	TRUE	51.5	56.1	48.1	FALSE	0	1	FALSE	Ec	inter	7	3
Se_Ec_50_Se1	Se	Se1	inter_species	Ec	50	0.547	0.007	TRUE	0.419	0.95	TRUE	777	216	TRUE	0.54186	0.95	TRUE	0.5195067557	TRUE	9190237	5100000	TRUE	20377	53026.7	TRUE	0	TRUE	0	TRUE	1.331	1.002	TRUE	51.44	56.1	48.1	FALSE	0	1	FALSE	Ec	inter	7	3
Se_Ec_50_Se2	Se	Se2	inter_species	Ec	50	0.52	0.007	TRUE	0.446	0.95	TRUE	772	216	TRUE	0.53936	0.95	TRUE	0.5093970589	TRUE	9603380	5100000	TRUE	20264	53026.7	TRUE	0	TRUE	0	TRUE	1.327	1.002	TRUE	51.43	56.1	48.1	FALSE	1	1	TRUE	Ec	inter	7	3
Se_Ec_50_Se3	Se	Se3	inter_species	Ec	50	0.52	0.007	TRUE	0.446	0.95	TRUE	895	216	TRUE	0.5094	0.95	TRUE	0.5047438055	TRUE	9437043	5100000	TRUE	17512	53026.7	TRUE	0	TRUE	0	TRUE	1.329	1.002	TRUE	51.28	56.1	48.1	FALSE	0	1	FALSE	Ec	inter	7	3
Se_Ec_50_Se4	Se	Se4	inter_species	Ec	50	0.608	0.007	TRUE	0.358	0.95	TRUE	757	216	TRUE	0.52258	0.95	TRUE	0.5193640927	TRUE	9622231	5100000	TRUE	20529	53026.7	TRUE	0	TRUE	0	TRUE	1.329	1.002	TRUE	51.44	56.1	48.1	FALSE	1	1	TRUE	Ec	inter	7	3
Se_Ec_50_Se5	Se	Se5	inter_species	Ec	50	0.608	0.007	TRUE	0.372	0.95	TRUE	779	216	TRUE	0.53228	0.95	TRUE	0.5365290457	TRUE	9451203	5100000	TRUE	20464	53026.7	TRUE	0	TRUE	0	TRUE	1.322	1.002	TRUE	51.45	56.1	48.1	FALSE	0	1	FALSE	Ec	inter	7	3
Se_Ec_50_Se6	Se	Se6	inter_species	Ec	50	0.628	0.007	TRUE	0.324	0.95	TRUE	801	216	TRUE	0.50335	0.95	TRUE	0.5084009468	TRUE	9881456	5100000	TRUE	20420	53026.7	TRUE	0	TRUE	0	TRUE	1.318	1.002	TRUE	51.4	56.1	48.1	FALSE	3	1	TRUE	Ec	inter	7	3
Se_Ec_50_Se7	Se	Se7	inter_species	Ec	50	0.568	0.007	TRUE	0.392	0.95	TRUE	925	216	TRUE	0.49882	0.95	TRUE	0.4995858818	TRUE	9849447	5100000	TRUE	17763	53026.7	TRUE	0	TRUE	0	TRUE	1.318	1.002	TRUE	51.29	56.1	48.1	FALSE	0	1	FALSE	Ec	inter	7	3
Se_Ec_50_Se8	Se	Se8	inter_species	Ec	50	0.534	0.007	TRUE	0.432	0.95	TRUE	770	216	TRUE	0.50293	0.95	TRUE	0.5160397271	TRUE	9733304	5100000	TRUE	21425	53026.7	TRUE	0	TRUE	0	TRUE	1.326	1.002	TRUE	51.49	56.1	48.1	FALSE	0	1	FALSE	Ec	inter	7	3
Se_Lm_10_Se1	Se	Se1	inter_species	Lm	10	0.007	0.007	FALSE	0.98	0.95	FALSE	185	216	FALSE	0.89978	0.95	TRUE	0.9772982181	FALSE	4747348	5100000	FALSE	259756	53026.7	FALSE	0	TRUE	0	TRUE	1.001	1.002	FALSE	51.83	56.1	48.1	FALSE	0	1	FALSE	Lm	inter	7	3
Se_Lm_10_Se2	Se	Se2	inter_species	Lm	10	0.014	0.007	TRUE	0.966	0.95	FALSE	283	216	TRUE	0.8971	0.95	TRUE	0.9636772421	FALSE	5082568	5100000	FALSE	193971	53026.7	FALSE	0	TRUE	0	TRUE	1	1.002	FALSE	51.75	56.1	48.1	FALSE	0	1	FALSE	Lm	inter	7	3
Se_Lm_10_Se3	Se	Se3	inter_species	Lm	10	0	0.007	FALSE	0.973	0.95	FALSE	177	216	FALSE	0.89864	0.95	TRUE	0.9757627261	FALSE	4742531	5100000	FALSE	352669	53026.7	FALSE	0	TRUE	0	TRUE	1	1.002	FALSE	51.8	56.1	48.1	FALSE	0	1	FALSE	Lm	inter	7	3
Se_Lm_10_Se4	Se	Se4	inter_species	Lm	10	0	0.007	FALSE	0.986	0.95	FALSE	270	216	TRUE	0.89046	0.95	TRUE	0.9663351421	FALSE	5098807	5100000	FALSE	214965	53026.7	FALSE	0	TRUE	0	TRUE	1	1.002	FALSE	51.62	56.1	48.1	FALSE	0	1	FALSE	Lm	inter	7	3
Se_Lm_10_Se5	Se	Se5	inter_species	Lm	10	0	0.007	FALSE	0.986	0.95	FALSE	247	216	TRUE	0.89797	0.95	TRUE	0.9711485878	FALSE	5039519	5100000	FALSE	291884	53026.7	FALSE	0	TRUE	0	TRUE	1	1.002	FALSE	51.73	56.1	48.1	FALSE	0	1	FALSE	Lm	inter	7	3
Se_Lm_10_Se6	Se	Se6	inter_species	Lm	10	0.02	0.007	TRUE	0.966	0.95	FALSE	292	216	TRUE	0.89558	0.95	TRUE	0.9630906799	FALSE	5189434	5100000	TRUE	187770	53026.7	FALSE	0	TRUE	0	TRUE	1.001	1.002	FALSE	51.62	56.1	48.1	FALSE	0	1	FALSE	Lm	inter	7	3
Se_Lm_10_Se7	Se	Se7	inter_species	Lm	10	0	0.007	FALSE	0.98	0.95	FALSE	241	216	TRUE	0.89484	0.95	TRUE	0.9682572165	FALSE	5043458	5100000	FALSE	202200	53026.7	FALSE	0	TRUE	0	TRUE	1	1.002	FALSE	51.61	56.1	48.1	FALSE	0	1	FALSE	Lm	inter	7	3
Se_Lm_10_Se8	Se	Se8	inter_species	Lm	10	0.02	0.007	TRUE	0.953	0.95	FALSE	289	216	TRUE	0.89287	0.95	TRUE	0.9672103152	FALSE	5209908	5100000	TRUE	298764	53026.7	FALSE	0	TRUE	0	TRUE	1	1.002	FALSE	51.68	56.1	48.1	FALSE	0	1	FALSE	Lm	inter	7	3
Se_Lm_20_Se1	Se	Se1	inter_species	Lm	20	0.392	0.007	TRUE	0.608	0.95	TRUE	705	216	TRUE	0.80109	0.95	TRUE	0.6851167521	TRUE	6777255	5100000	TRUE	95555	53026.7	FALSE	0	TRUE	0	TRUE	1	1.002	FALSE	47.72	56.1	48.1	TRUE	0	1	FALSE	Lm	inter	7	3
Se_Lm_20_Se2	Se	Se2	inter_species	Lm	20	0.514	0.007	TRUE	0.473	0.95	TRUE	720	216	TRUE	0.79745	0.95	TRUE	0.6563016466	TRUE	7489297	5100000	TRUE	99976	53026.7	FALSE	0	TRUE	0	TRUE	1	1.002	FALSE	47.31	56.1	48.1	TRUE	0	1	FALSE	Lm	inter	7	3
Se_Lm_20_Se3	Se	Se3	inter_species	Lm	20	0.432	0.007	TRUE	0.547	0.95	TRUE	682	216	TRUE	0.79973	0.95	TRUE	0.6641166492	TRUE	6972342	5100000	TRUE	146128	53026.7	FALSE	0	TRUE	0	TRUE	1	1.002	FALSE	47.42	56.1	48.1	TRUE	0	1	FALSE	Lm	inter	7	3
Se_Lm_20_Se4	Se	Se4	inter_species	Lm	20	0.608	0.007	TRUE	0.392	0.95	TRUE	731	216	TRUE	0.79206	0.95	TRUE	0.6562926015	TRUE	7518169	5100000	TRUE	89381	53026.7	FALSE	0	TRUE	0	TRUE	1	1.002	FALSE	47.28	56.1	48.1	TRUE	0	1	FALSE	Lm	inter	7	3
Se_Lm_20_Se5	Se	Se5	inter_species	Lm	20	0.581	0.007	TRUE	0.419	0.95	TRUE	683	216	TRUE	0.79938	0.95	TRUE	0.6600036814	TRUE	7425783	5100000	TRUE	111967	53026.7	FALSE	0	TRUE	0	TRUE	1.001	1.002	FALSE	47.33	56.1	48.1	TRUE	0	1	FALSE	Lm	inter	7	3
Se_Lm_20_Se6	Se	Se6	inter_species	Lm	20	0.534	0.007	TRUE	0.459	0.95	TRUE	708	216	TRUE	0.79646	0.95	TRUE	0.6565361864	TRUE	7622622	5100000	TRUE	81497	53026.7	FALSE	0	TRUE	0	TRUE	1.001	1.002	FALSE	47.3	56.1	48.1	TRUE	0	1	FALSE	Lm	inter	7	3
Se_Lm_20_Se7	Se	Se7	inter_species	Lm	20	0.439	0.007	TRUE	0.541	0.95	TRUE	746	216	TRUE	0.79527	0.95	TRUE	0.6655759479	TRUE	7347239	5100000	TRUE	90283	53026.7	FALSE	0	TRUE	0	TRUE	1.001	1.002	FALSE	47.32	56.1	48.1	TRUE	0	1	FALSE	Lm	inter	7	3
Se_Lm_20_Se8	Se	Se8	inter_species	Lm	20	0.541	0.007	TRUE	0.426	0.95	TRUE	733	216	TRUE	0.7936	0.95	TRUE	0.6566338047	TRUE	7684767	5100000	TRUE	132606	53026.7	FALSE	0	TRUE	0	TRUE	1	1.002	FALSE	47.25	56.1	48.1	TRUE	0	1	FALSE	Lm	inter	7	3
Se_Lm_30_Se1	Se	Se1	inter_species	Lm	30	0.662	0.007	TRUE	0.338	0.95	TRUE	400	216	TRUE	0.7019	0.95	TRUE	0.6095916903	TRUE	7613406	5100000	TRUE	43875	53026.7	TRUE	0	TRUE	0	TRUE	1.001	1.002	FALSE	46.6	56.1	48.1	TRUE	0	1	FALSE	Lm	inter	7	3
Se_Lm_30_Se2	Se	Se2	inter_species	Lm	30	0.723	0.007	TRUE	0.277	0.95	TRUE	332	216	TRUE	0.69776	0.95	TRUE	0.6343500251	TRUE	7750770	5100000	TRUE	65386	53026.7	FALSE	0	TRUE	0	TRUE	1.001	1.002	FALSE	46.98	56.1	48.1	TRUE	0	1	FALSE	Lm	inter	7	3
Se_Lm_30_Se3	Se	Se3	inter_species	Lm	30	0.709	0.007	TRUE	0.291	0.95	TRUE	337	216	TRUE	0.69995	0.95	TRUE	0.6215190184	TRUE	7449571	5100000	TRUE	53038	53026.7	FALSE	0	TRUE	0	TRUE	1.001	1.002	FALSE	46.82	56.1	48.1	TRUE	0	1	FALSE	Lm	inter	7	3
Se_Lm_30_Se4	Se	Se4	inter_species	Lm	30	0.723	0.007	TRUE	0.277	0.95	TRUE	310	216	TRUE	0.69208	0.95	TRUE	0.6306017441	TRUE	7820815	5100000	TRUE	66354	53026.7	FALSE	0	TRUE	0	TRUE	1	1.002	FALSE	46.93	56.1	48.1	TRUE	0	1	FALSE	Lm	inter	7	3
Se_Lm_30_Se5	Se	Se5	inter_species	Lm	30	0.709	0.007	TRUE	0.291	0.95	TRUE	307	216	TRUE	0.70108	0.95	TRUE	0.6301743649	TRUE	7775328	5100000	TRUE	59520	53026.7	FALSE	0	TRUE	0	TRUE	1.001	1.002	FALSE	46.92	56.1	48.1	TRUE	0	1	FALSE	Lm	inter	7	3
Se_Lm_30_Se6	Se	Se6	inter_species	Lm	30	0.709	0.007	TRUE	0.291	0.95	TRUE	316	216	TRUE	0.69772	0.95	TRUE	0.6368095243	TRUE	7832504	5100000	TRUE	51608	53026.7	TRUE	0	TRUE	0	TRUE	1.001	1.002	FALSE	47.05	56.1	48.1	TRUE	0	1	FALSE	Lm	inter	7	3
Se_Lm_30_Se7	Se	Se7	inter_species	Lm	30	0.723	0.007	TRUE	0.277	0.95	TRUE	356	216	TRUE	0.69578	0.95	TRUE	0.6132506915	TRUE	7887286	5100000	TRUE	59796	53026.7	FALSE	0	TRUE	0	TRUE	1.001	1.002	FALSE	46.67	56.1	48.1	TRUE	0	1	FALSE	Lm	inter	7	3
Se_Lm_30_Se8	Se	Se8	inter_species	Lm	30	0.689	0.007	TRUE	0.304	0.95	TRUE	362	216	TRUE	0.6937	0.95	TRUE	0.6356087502	TRUE	7936144	5100000	TRUE	57943	53026.7	FALSE	0	TRUE	0	TRUE	1	1.002	FALSE	46.96	56.1	48.1	TRUE	0	1	FALSE	Lm	inter	7	3
Se_Lm_40_Se1	Se	Se1	inter_species	Lm	40	0.716	0.007	TRUE	0.284	0.95	TRUE	241	216	TRUE	0.60272	0.95	TRUE	0.6084425466	TRUE	7627556	5100000	TRUE	55564	53026.7	FALSE	0	TRUE	0	TRUE	1.001	1.002	FALSE	46.59	56.1	48.1	TRUE	0	1	FALSE	Lm	inter	7	3
Se_Lm_40_Se2	Se	Se2	inter_species	Lm	40	0.723	0.007	TRUE	0.277	0.95	TRUE	305	216	TRUE	0.59812	0.95	TRUE	0.6252530058	TRUE	7751915	5100000	TRUE	69837	53026.7	FALSE	0	TRUE	0	TRUE	1.001	1.002	FALSE	46.98	56.1	48.1	TRUE	0	1	FALSE	Lm	inter	7	3
Se_Lm_40_Se3	Se	Se3	inter_species	Lm	40	0.689	0.007	TRUE	0.311	0.95	TRUE	238	216	TRUE	0.60083	0.95	TRUE	0.620912189	TRUE	7455664	5100000	TRUE	65625	53026.7	FALSE	0	TRUE	0	TRUE	1.001	1.002	FALSE	46.81	56.1	48.1	TRUE	0	1	FALSE	Lm	inter	7	3
Se_Lm_40_Se4	Se	Se4	inter_species	Lm	40	0.736	0.007	TRUE	0.264	0.95	TRUE	305	216	TRUE	0.59414	0.95	TRUE	0.6258782281	TRUE	7821503	5100000	TRUE	56266	53026.7	FALSE	0	TRUE	0	TRUE	1.001	1.002	FALSE	46.92	56.1	48.1	TRUE	0	1	FALSE	Lm	inter	7	3
Se_Lm_40_Se5	Se	Se5	inter_species	Lm	40	0.73	0.007	TRUE	0.27	0.95	TRUE	307	216	TRUE	0.60185	0.95	TRUE	0.6298720806	TRUE	7779012	5100000	TRUE	52892	53026.7	TRUE	0	TRUE	0	TRUE	1.001	1.002	FALSE	46.92	56.1	48.1	TRUE	0	1	FALSE	Lm	inter	7	3
Se_Lm_40_Se6	Se	Se6	inter_species	Lm	40	0.723	0.007	TRUE	0.277	0.95	TRUE	278	216	TRUE	0.59832	0.95	TRUE	0.6383369199	TRUE	7834835	5100000	TRUE	70112	53026.7	FALSE	0	TRUE	0	TRUE	1.002	1.002	FALSE	47.05	56.1	48.1	TRUE	0	1	FALSE	Lm	inter	7	3
Se_Lm_40_Se7	Se	Se7	inter_species	Lm	40	0.75	0.007	TRUE	0.243	0.95	TRUE	277	216	TRUE	0.59658	0.95	TRUE	0.6219489164	TRUE	7856968	5100000	TRUE	69984	53026.7	FALSE	0	TRUE	0	TRUE	1.001	1.002	FALSE	46.71	56.1	48.1	TRUE	0	1	FALSE	Lm	inter	7	3
Se_Lm_40_Se8	Se	Se8	inter_species	Lm	40	0.716	0.007	TRUE	0.277	0.95	TRUE	330	216	TRUE	0.59572	0.95	TRUE	0.6299017758	TRUE	7940984	5100000	TRUE	61563	53026.7	FALSE	0	TRUE	0	TRUE	1.001	1.002	FALSE	46.95	56.1	48.1	TRUE	0	1	FALSE	Lm	inter	7	3
Se_Lm_50_Se1	Se	Se1	inter_species	Lm	50	0.736	0.007	TRUE	0.264	0.95	TRUE	407	216	TRUE	0.50315	0.95	TRUE	0.6078846868	TRUE	7618026	5100000	TRUE	34992	53026.7	TRUE	0	TRUE	0	TRUE	1.001	1.002	FALSE	46.58	56.1	48.1	TRUE	0	1	FALSE	Lm	inter	7	3
Se_Lm_50_Se2	Se	Se2	inter_species	Lm	50	0.716	0.007	TRUE	0.277	0.95	TRUE	461	216	TRUE	0.49993	0.95	TRUE	0.6299771928	TRUE	7737949	5100000	TRUE	31418	53026.7	TRUE	0	TRUE	0	TRUE	1.002	1.002	FALSE	46.97	56.1	48.1	TRUE	0	1	FALSE	Lm	inter	7	3
Se_Lm_50_Se3	Se	Se3	inter_species	Lm	50	0.736	0.007	TRUE	0.264	0.95	TRUE	378	216	TRUE	0.50066	0.95	TRUE	0.6204367954	TRUE	7445124	5100000	TRUE	34696	53026.7	TRUE	0	TRUE	0	TRUE	1.001	1.002	FALSE	46.81	56.1	48.1	TRUE	0	1	FALSE	Lm	inter	7	3
Se_Lm_50_Se4	Se	Se4	inter_species	Lm	50	0.723	0.007	TRUE	0.277	0.95	TRUE	423	216	TRUE	0.49732	0.95	TRUE	0.6249640996	TRUE	7812222	5100000	TRUE	37672	53026.7	TRUE	0	TRUE	0	TRUE	1.001	1.002	FALSE	46.92	56.1	48.1	TRUE	0	1	FALSE	Lm	inter	7	3
Se_Lm_50_Se5	Se	Se5	inter_species	Lm	50	0.743	0.007	TRUE	0.25	0.95	TRUE	452	216	TRUE	0.50319	0.95	TRUE	0.6287683414	TRUE	7761190	5100000	TRUE	33681	53026.7	TRUE	0	TRUE	0	TRUE	1.001	1.002	FALSE	46.9	56.1	48.1	TRUE	0	1	FALSE	Lm	inter	7	3
Se_Lm_50_Se6	Se	Se6	inter_species	Lm	50	0.703	0.007	TRUE	0.297	0.95	TRUE	473	216	TRUE	0.49783	0.95	TRUE	0.6349464224	TRUE	7821839	5100000	TRUE	33937	53026.7	TRUE	0	TRUE	0	TRUE	1.002	1.002	FALSE	47.04	56.1	48.1	TRUE	0	1	FALSE	Lm	inter	7	3
Se_Lm_50_Se7	Se	Se7	inter_species	Lm	50	0.716	0.007	TRUE	0.284	0.95	TRUE	410	216	TRUE	0.49852	0.95	TRUE	0.6155374208	TRUE	7849671	5100000	TRUE	35804	53026.7	TRUE	0	TRUE	0	TRUE	1.002	1.002	FALSE	46.7	56.1	48.1	TRUE	0	1	FALSE	Lm	inter	7	3
Se_Lm_50_Se8	Se	Se8	inter_species	Lm	50	0.743	0.007	TRUE	0.25	0.95	TRUE	463	216	TRUE	0.50017	0.95	TRUE	0.6332124861	TRUE	7928214	5100000	TRUE	30827	53026.7	TRUE	0	TRUE	0	TRUE	1.002	1.002	FALSE	46.94	56.1	48.1	TRUE	0	1	FALSE	Lm	inter	7	3
Se_Self_0_Se1	Se	Se1	self_check	Self	0	0	0.007	FALSE	0.986	0.95	FALSE	60	216	FALSE	0.99823	0.95	FALSE	0.9991502643	FALSE	4643085	5100000	FALSE	259756	53026.7	FALSE	0	FALSE	0	FALSE	1.001	1.002	FALSE	52.13	56.1	48.1	FALSE	0	1	FALSE	Self	self	7	3
Se_Self_0_Se2	Se	Se2	self_check	Self	0	0	0.007	FALSE	0.98	0.95	FALSE	118	216	FALSE	0.9969	0.95	FALSE	0.9947487307	FALSE	4923219	5100000	FALSE	301704	53026.7	FALSE	0	FALSE	0	FALSE	1	1.002	FALSE	52.2	56.1	48.1	FALSE	0	1	FALSE	Self	self	7	3
Se_Self_0_Se3	Se	Se3	self_check	Self	0	0	0.007	FALSE	0.973	0.95	FALSE	54	216	FALSE	0.99764	0.95	FALSE	0.9988720489	FALSE	4632625	5100000	FALSE	461405	53026.7	FALSE	0	FALSE	0	FALSE	1	1.002	FALSE	52.13	56.1	48.1	FALSE	0	1	FALSE	Self	self	7	3
Se_Self_0_Se4	Se	Se4	self_check	Self	0	0	0.007	FALSE	0.986	0.95	FALSE	103	216	FALSE	0.98942	0.95	FALSE	0.9947973813	FALSE	4953036	5100000	FALSE	291151	53026.7	FALSE	0	FALSE	0	FALSE	1	1.002	FALSE	52.02	56.1	48.1	FALSE	0	1	FALSE	Self	self	7	3
Se_Self_0_Se5	Se	Se5	self_check	Self	0	0	0.007	FALSE	0.986	0.95	FALSE	92	216	FALSE	0.99612	0.95	FALSE	0.9982024525	FALSE	4906172	5100000	FALSE	465480	53026.7	FALSE	0	FALSE	0	FALSE	1	1.002	FALSE	52.12	56.1	48.1	FALSE	0	1	FALSE	Self	self	7	3
Se_Self_0_Se6	Se	Se6	self_check	Self	0	0	0.007	FALSE	0.986	0.95	FALSE	113	216	FALSE	0.99453	0.95	FALSE	0.9975414858	FALSE	5011674	5100000	FALSE	255628	53026.7	FALSE	0	FALSE	0	FALSE	1.001	1.002	FALSE	52.1	56.1	48.1	FALSE	0	1	FALSE	Self	self	7	3
Se_Self_0_Se7	Se	Se7	self_check	Self	0	0	0.007	FALSE	0.986	0.95	FALSE	92	216	FALSE	0.99428	0.95	FALSE	0.9979916094	FALSE	4892676	5100000	FALSE	248823	53026.7	FALSE	0	FALSE	0	FALSE	1	1.002	FALSE	52.05	56.1	48.1	FALSE	0	1	FALSE	Self	self	7	3
Se_Self_0_Se8	Se	Se8	self_check	Self	0	0	0.007	FALSE	0.973	0.95	FALSE	128	216	FALSE	0.99232	0.95	FALSE	0.9956617166	FALSE	5059267	5100000	FALSE	406835	53026.7	FALSE	0	FALSE	0	FALSE	1	1.002	FALSE	52.09	56.1	48.1	FALSE	0	1	FALSE	Self	self	7	3
Ec_0-05_10_Ec1	Ec	Ec1	intra_species	0.05	10	0	0.007	FALSE	0.98	0.95	FALSE	620	605	TRUE	0.97293	0.95	FALSE	0.9891987834	FALSE	5164356	5600000	FALSE	105110	71700	FALSE	0	FALSE	0	FALSE	1.001	1.015	FALSE	50.44	54.6	42.6	FALSE	0	1	FALSE	close	intra	4	3
Ec_0-05_10_Ec2	Ec	Ec2	intra_species	0.05	10	0	0.007	FALSE	0.986	0.95	FALSE	397	605	FALSE	0.97388	0.95	FALSE	0.9783987957	FALSE	5310060	5600000	FALSE	107173	71700	FALSE	0	FALSE	0	FALSE	1.002	1.015	FALSE	50.57	54.6	42.6	FALSE	0	1	FALSE	close	intra	4	3
Ec_0-05_10_Ec3	Ec	Ec3	intra_species	0.05	10	0	0.007	FALSE	0.986	0.95	FALSE	505	605	FALSE	0.96945	0.95	FALSE	0.9724873918	FALSE	5324276	5600000	FALSE	102836	71700	FALSE	0	FALSE	0	FALSE	1.002	1.015	FALSE	50.58	54.6	42.6	FALSE	0	1	FALSE	close	intra	4	3
Ec_0-05_10_Ec4	Ec	Ec4	intra_species	0.05	10	0	0.007	FALSE	0.986	0.95	FALSE	387	605	FALSE	0.97306	0.95	FALSE	0.9849195664	FALSE	5321894	5600000	FALSE	100772	71700	FALSE	0	FALSE	0	FALSE	1.003	1.015	FALSE	50.51	54.6	42.6	FALSE	0	1	FALSE	close	intra	4	3
Ec_0-05_10_Ec5	Ec	Ec5	intra_species	0.05	10	0	0.007	FALSE	0.986	0.95	FALSE	852	605	TRUE	0.97556	0.95	FALSE	0.9849924347	FALSE	5575913	5600000	FALSE	91632	71700	FALSE	8	TRUE	8	TRUE	1.004	1.015	FALSE	50.4	54.6	42.6	FALSE	0	1	FALSE	close	intra	4	3
Ec_0-05_10_Ec6	Ec	Ec6	intra_species	0.05	10	0	0.007	FALSE	0.986	0.95	FALSE	783	605	TRUE	0.97423	0.95	FALSE	0.985181869	FALSE	5419504	5600000	FALSE	114176	71700	FALSE	0	FALSE	0	FALSE	1.003	1.015	FALSE	50.4	54.6	42.6	FALSE	0	1	FALSE	close	intra	4	3
Ec_0-05_10_Ec7	Ec	Ec7	intra_species	0.05	10	0	0.007	FALSE	0.986	0.95	FALSE	610	605	TRUE	0.97681	0.95	FALSE	0.9862182841	FALSE	5338785	5600000	FALSE	124420	71700	FALSE	0	FALSE	1	FALSE	1.001	1.015	FALSE	50.27	54.6	42.6	FALSE	0	1	FALSE	close	intra	4	3
Ec_0-05_10_Ec8	Ec	Ec8	intra_species	0.05	10	0	0.007	FALSE	0.986	0.95	FALSE	771	605	TRUE	0.97597	0.95	FALSE	0.9867976136	FALSE	5431572	5600000	FALSE	114042	71700	FALSE	0	FALSE	0	FALSE	1.003	1.015	FALSE	50.39	54.6	42.6	FALSE	0	1	FALSE	close	intra	4	3
Ec_0-05_20_Ec1	Ec	Ec1	intra_species	0.05	20	0	0.007	FALSE	0.98	0.95	FALSE	657	605	TRUE	0.97268	0.95	FALSE	0.9892828875	FALSE	5174327	5600000	FALSE	92516	71700	FALSE	0	FALSE	0	FALSE	1.003	1.015	FALSE	50.43	54.6	42.6	FALSE	0	1	FALSE	close	intra	4	3
Ec_0-05_20_Ec2	Ec	Ec2	intra_species	0.05	20	0	0.007	FALSE	0.986	0.95	FALSE	459	605	FALSE	0.97339	0.95	FALSE	0.983384371	FALSE	5339962	5600000	FALSE	100772	71700	FALSE	1	FALSE	0	FALSE	1.003	1.015	FALSE	50.58	54.6	42.6	FALSE	0	1	FALSE	close	intra	4	3
Ec_0-05_20_Ec3	Ec	Ec3	intra_species	0.05	20	0	0.007	FALSE	0.986	0.95	FALSE	535	605	FALSE	0.9694	0.95	FALSE	0.9717285142	FALSE	5345692	5600000	FALSE	112004	71700	FALSE	1	FALSE	0	FALSE	1.004	1.015	FALSE	50.57	54.6	42.6	FALSE	0	1	FALSE	close	intra	4	3
Ec_0-05_20_Ec4	Ec	Ec4	intra_species	0.05	20	0	0.007	FALSE	0.986	0.95	FALSE	409	605	FALSE	0.97263	0.95	FALSE	0.9802478214	FALSE	5341527	5600000	FALSE	92306	71700	FALSE	1	FALSE	0	FALSE	1.004	1.015	FALSE	50.51	54.6	42.6	FALSE	0	1	FALSE	close	intra	4	3
Ec_0-05_20_Ec5	Ec	Ec5	intra_species	0.05	20	0	0.007	FALSE	0.986	0.95	FALSE	927	605	TRUE	0.97744	0.95	FALSE	0.9825162811	FALSE	5634166	5600000	TRUE	92100	71700	FALSE	23	TRUE	7	TRUE	1.005	1.015	FALSE	50.41	54.6	42.6	FALSE	0	1	FALSE	close	intra	4	3
Ec_0-05_20_Ec6	Ec	Ec6	intra_species	0.05	20	0	0.007	FALSE	0.986	0.95	FALSE	834	605	TRUE	0.97437	0.95	FALSE	0.9858582493	FALSE	5444994	5600000	FALSE	91631	71700	FALSE	2	FALSE	0	FALSE	1.004	1.015	FALSE	50.4	54.6	42.6	FALSE	0	1	FALSE	close	intra	4	3
Ec_0-05_20_Ec7	Ec	Ec7	intra_species	0.05	20	0	0.007	FALSE	0.986	0.95	FALSE	762	605	TRUE	0.97632	0.95	FALSE	0.9828731163	FALSE	5364600	5600000	FALSE	74416	71700	FALSE	0	FALSE	2	FALSE	1.002	1.015	FALSE	50.28	54.6	42.6	FALSE	0	1	FALSE	close	intra	4	3
Ec_0-05_20_Ec8	Ec	Ec8	intra_species	0.05	20	0	0.007	FALSE	0.986	0.95	FALSE	825	605	TRUE	0.9761	0.95	FALSE	0.9864045081	FALSE	5467475	5600000	FALSE	77427	71700	FALSE	1	FALSE	0	FALSE	1.007	1.015	FALSE	50.38	54.6	42.6	FALSE	0	1	FALSE	close	intra	4	3
Ec_0-05_30_Ec1	Ec	Ec1	intra_species	0.05	30	0	0.007	FALSE	0.986	0.95	FALSE	722	605	TRUE	0.97247	0.95	FALSE	0.9876687997	FALSE	5298053	5600000	FALSE	71835	71700	FALSE	0	FALSE	0	FALSE	1.005	1.015	FALSE	50.39	54.6	42.6	FALSE	0	1	FALSE	close	intra	4	3
Ec_0-05_30_Ec2	Ec	Ec2	intra_species	0.05	30	0	0.007	FALSE	0.98	0.95	FALSE	595	605	FALSE	0.97295	0.95	FALSE	0.9762698863	FALSE	5470799	5600000	FALSE	67349	71700	TRUE	1	FALSE	0	FALSE	1.008	1.015	FALSE	50.57	54.6	42.6	FALSE	0	1	FALSE	close	intra	4	3
Ec_0-05_30_Ec3	Ec	Ec3	intra_species	0.05	30	0	0.007	FALSE	0.986	0.95	FALSE	641	605	TRUE	0.96965	0.95	FALSE	0.9747861998	FALSE	5489477	5600000	FALSE	92091	71700	FALSE	1	FALSE	0	FALSE	1.01	1.015	FALSE	50.57	54.6	42.6	FALSE	0	1	FALSE	close	intra	4	3
Ec_0-05_30_Ec4	Ec	Ec4	intra_species	0.05	30	0	0.007	FALSE	0.986	0.95	FALSE	499	605	FALSE	0.97288	0.95	FALSE	0.975235158	FALSE	5407212	5600000	FALSE	92306	71700	FALSE	1	FALSE	0	FALSE	1.007	1.015	FALSE	50.5	54.6	42.6	FALSE	0	1	FALSE	close	intra	4	3
Ec_0-05_30_Ec5	Ec	Ec5	intra_species	0.05	30	0	0.007	FALSE	0.986	0.95	FALSE	882	605	TRUE	0.97908	0.95	FALSE	0.9843433845	FALSE	5731046	5600000	TRUE	86252	71700	FALSE	33	TRUE	18	TRUE	1.006	1.015	FALSE	50.38	54.6	42.6	FALSE	0	1	FALSE	close	intra	4	3
Ec_0-05_30_Ec6	Ec	Ec6	intra_species	0.05	30	0	0.007	FALSE	0.986	0.95	FALSE	987	605	TRUE	0.97343	0.95	FALSE	0.9837884111	FALSE	5539810	5600000	FALSE	51337	71700	TRUE	1	FALSE	0	FALSE	1.011	1.015	FALSE	50.34	54.6	42.6	FALSE	0	1	FALSE	close	intra	4	3
Ec_0-05_30_Ec7	Ec	Ec7	intra_species	0.05	30	0	0.007	FALSE	0.986	0.95	FALSE	1201	605	TRUE	0.9783	0.95	FALSE	0.9800993339	FALSE	5448161	5600000	FALSE	27708	71700	TRUE	0	FALSE	2	FALSE	1.008	1.015	FALSE	50.28	54.6	42.6	FALSE	0	1	FALSE	close	intra	4	3
Ec_0-05_30_Ec8	Ec	Ec8	intra_species	0.05	30	0	0.007	FALSE	0.98	0.95	FALSE	1011	605	TRUE	0.97594	0.95	FALSE	0.9848408747	FALSE	5606404	5600000	TRUE	57399	71700	TRUE	1	FALSE	0	FALSE	1.011	1.015	FALSE	50.31	54.6	42.6	FALSE	0	1	FALSE	close	intra	4	3
Ec_0-05_40_Ec1	Ec	Ec1	intra_species	0.05	40	0	0.007	FALSE	0.98	0.95	FALSE	754	605	TRUE	0.97184	0.95	FALSE	0.9843985617	FALSE	5337669	5600000	FALSE	62153	71700	TRUE	1	FALSE	0	FALSE	1.009	1.015	FALSE	50.4	54.6	42.6	FALSE	0	1	FALSE	close	intra	4	3
Ec_0-05_40_Ec2	Ec	Ec2	intra_species	0.05	40	0	0.007	FALSE	0.986	0.95	FALSE	750	605	TRUE	0.97259	0.95	FALSE	0.9772015078	FALSE	5535025	5600000	FALSE	51073	71700	TRUE	2	FALSE	0	FALSE	1.012	1.015	FALSE	50.57	54.6	42.6	FALSE	0	1	FALSE	close	intra	4	3
Ec_0-05_40_Ec3	Ec	Ec3	intra_species	0.05	40	0	0.007	FALSE	0.986	0.95	FALSE	663	605	TRUE	0.9703	0.95	FALSE	0.9752880581	FALSE	5562161	5600000	FALSE	67425	71700	TRUE	1	FALSE	0	FALSE	1.012	1.015	FALSE	50.58	54.6	42.6	FALSE	0	1	FALSE	close	intra	4	3
Ec_0-05_40_Ec4	Ec	Ec4	intra_species	0.05	40	0	0.007	FALSE	0.986	0.95	FALSE	586	605	FALSE	0.97226	0.95	FALSE	0.9684444288	FALSE	5436535	5600000	FALSE	86440	71700	FALSE	1	FALSE	0	FALSE	1.011	1.015	FALSE	50.5	54.6	42.6	FALSE	0	1	FALSE	close	intra	4	3
Ec_0-05_40_Ec5	Ec	Ec5	intra_species	0.05	40	0	0.007	FALSE	0.986	0.95	FALSE	1584	605	TRUE	0.9803	0.95	FALSE	0.9754688039	FALSE	5869860	5600000	TRUE	27430	71700	TRUE	41	TRUE	23	TRUE	1.016	1.015	TRUE	50.37	54.6	42.6	FALSE	0	1	FALSE	close	intra	4	3
Ec_0-05_40_Ec6	Ec	Ec6	intra_species	0.05	40	0	0.007	FALSE	0.98	0.95	FALSE	1115	605	TRUE	0.97289	0.95	FALSE	0.9823825502	FALSE	5584648	5600000	FALSE	35480	71700	TRUE	3	FALSE	0	FALSE	1.015	1.015	FALSE	50.32	54.6	42.6	FALSE	0	1	FALSE	close	intra	4	3
Ec_0-05_40_Ec7	Ec	Ec7	intra_species	0.05	40	0	0.007	FALSE	0.953	0.95	FALSE	1626	605	TRUE	0.97737	0.95	FALSE	0.9752420394	FALSE	5475904	5600000	FALSE	16527	71700	TRUE	0	FALSE	2	FALSE	1.01	1.015	FALSE	50.26	54.6	42.6	FALSE	0	1	FALSE	close	intra	4	3
Ec_0-05_40_Ec8	Ec	Ec8	intra_species	0.05	40	0	0.007	FALSE	0.986	0.95	FALSE	1181	605	TRUE	0.97568	0.95	FALSE	0.984807764	FALSE	5684475	5600000	TRUE	37609	71700	TRUE	1	FALSE	0	FALSE	1.018	1.015	TRUE	50.31	54.6	42.6	FALSE	0	1	FALSE	close	intra	4	3
Ec_0-05_50_Ec1	Ec	Ec1	intra_species	0.05	50	0	0.007	FALSE	0.98	0.95	FALSE	812	605	TRUE	0.9721	0.95	FALSE	0.9834841271	FALSE	5340585	5600000	FALSE	45448	71700	TRUE	0	FALSE	0	FALSE	1.011	1.015	FALSE	50.39	54.6	42.6	FALSE	0	1	FALSE	close	intra	4	3
Ec_0-05_50_Ec2	Ec	Ec2	intra_species	0.05	50	0	0.007	FALSE	0.986	0.95	FALSE	730	605	TRUE	0.97259	0.95	FALSE	0.9776803297	FALSE	5548268	5600000	FALSE	49224	71700	TRUE	2	FALSE	0	FALSE	1.011	1.015	FALSE	50.57	54.6	42.6	FALSE	0	1	FALSE	close	intra	4	3
Ec_0-05_50_Ec3	Ec	Ec3	intra_species	0.05	50	0	0.007	FALSE	0.986	0.95	FALSE	646	605	TRUE	0.97096	0.95	FALSE	0.9733255608	FALSE	5577200	5600000	FALSE	76101	71700	FALSE	1	FALSE	0	FALSE	1.016	1.015	TRUE	50.58	54.6	42.6	FALSE	0	1	FALSE	close	intra	4	3
Ec_0-05_50_Ec4	Ec	Ec4	intra_species	0.05	50	0	0.007	FALSE	0.986	0.95	FALSE	638	605	TRUE	0.97078	0.95	FALSE	0.9712504788	FALSE	5438253	5600000	FALSE	91468	71700	FALSE	1	FALSE	0	FALSE	1.014	1.015	FALSE	50.5	54.6	42.6	FALSE	0	1	FALSE	close	intra	4	3
Ec_0-05_50_Ec5	Ec	Ec5	intra_species	0.05	50	0	0.007	FALSE	0.973	0.95	FALSE	1743	605	TRUE	0.98155	0.95	FALSE	0.9720725289	FALSE	5920844	5600000	TRUE	21945	71700	TRUE	50	TRUE	28	TRUE	1.023	1.015	TRUE	50.38	54.6	42.6	FALSE	0	1	FALSE	close	intra	4	3
Ec_0-05_50_Ec6	Ec	Ec6	intra_species	0.05	50	0	0.007	FALSE	0.98	0.95	FALSE	1091	605	TRUE	0.97431	0.95	FALSE	0.9838527997	FALSE	5594065	5600000	FALSE	31006	71700	TRUE	3	FALSE	0	FALSE	1.017	1.015	TRUE	50.33	54.6	42.6	FALSE	0	1	FALSE	close	intra	4	3
Ec_0-05_50_Ec7	Ec	Ec7	intra_species	0.05	50	0	0.007	FALSE	0.939	0.95	TRUE	1751	605	TRUE	0.97825	0.95	FALSE	0.9715551961	FALSE	5466500	5600000	FALSE	15786	71700	TRUE	0	FALSE	2	FALSE	1.011	1.015	FALSE	50.25	54.6	42.6	FALSE	0	1	FALSE	close	intra	4	3
Ec_0-05_50_Ec8	Ec	Ec8	intra_species	0.05	50	0	0.007	FALSE	0.986	0.95	FALSE	1238	605	TRUE	0.97557	0.95	FALSE	0.9835335229	FALSE	5693003	5600000	TRUE	33717	71700	TRUE	0	FALSE	0	FALSE	1.021	1.015	TRUE	50.29	54.6	42.6	FALSE	0	1	FALSE	close	intra	4	3
Ec_0-5_10_Ec1	Ec	Ec1	intra_species	0.5	10	0	0.007	FALSE	0.986	0.95	FALSE	663	605	TRUE	0.97237	0.95	FALSE	0.9884963323	FALSE	5169425	5600000	FALSE	92516	71700	FALSE	25	TRUE	1	FALSE	1.002	1.015	FALSE	50.44	54.6	42.6	FALSE	0	1	FALSE	intermediate	intra	4	3
Ec_0-5_10_Ec2	Ec	Ec2	intra_species	0.5	10	0	0.007	FALSE	0.986	0.95	FALSE	454	605	FALSE	0.97357	0.95	FALSE	0.9860010052	FALSE	5313510	5600000	FALSE	100772	71700	FALSE	14	TRUE	0	FALSE	1.003	1.015	FALSE	50.57	54.6	42.6	FALSE	0	1	FALSE	intermediate	intra	4	3
Ec_0-5_10_Ec3	Ec	Ec3	intra_species	0.5	10	0	0.007	FALSE	0.986	0.95	FALSE	519	605	FALSE	0.96771	0.95	FALSE	0.9727644191	FALSE	5330774	5600000	FALSE	112004	71700	FALSE	14	TRUE	1	FALSE	1.003	1.015	FALSE	50.59	54.6	42.6	FALSE	0	1	FALSE	intermediate	intra	4	3
Ec_0-5_10_Ec4	Ec	Ec4	intra_species	0.5	10	0	0.007	FALSE	0.986	0.95	FALSE	422	605	FALSE	0.97251	0.95	FALSE	0.9843174115	FALSE	5327509	5600000	FALSE	91465	71700	FALSE	16	TRUE	0	FALSE	1.004	1.015	FALSE	50.51	54.6	42.6	FALSE	0	1	FALSE	intermediate	intra	4	3
Ec_0-5_10_Ec5	Ec	Ec5	intra_species	0.5	10	0	0.007	FALSE	0.986	0.95	FALSE	869	605	TRUE	0.97376	0.95	FALSE	0.984631915	FALSE	5574719	5600000	FALSE	61408	71700	TRUE	32	TRUE	4	TRUE	1.003	1.015	FALSE	50.39	54.6	42.6	FALSE	0	1	FALSE	intermediate	intra	4	3
Ec_0-5_10_Ec6	Ec	Ec6	intra_species	0.5	10	0	0.007	FALSE	0.986	0.95	FALSE	840	605	TRUE	0.9733	0.95	FALSE	0.9836042808	FALSE	5424341	5600000	FALSE	93608	71700	FALSE	16	TRUE	4	TRUE	1.004	1.015	FALSE	50.4	54.6	42.6	FALSE	0	1	FALSE	intermediate	intra	4	3
Ec_0-5_10_Ec7	Ec	Ec7	intra_species	0.5	10	0	0.007	FALSE	0.986	0.95	FALSE	637	605	TRUE	0.97588	0.95	FALSE	0.9863793115	FALSE	5347619	5600000	FALSE	109447	71700	FALSE	7	TRUE	1	FALSE	1.002	1.015	FALSE	50.27	54.6	42.6	FALSE	0	1	FALSE	intermediate	intra	4	3
Ec_0-5_10_Ec8	Ec	Ec8	intra_species	0.5	10	0	0.007	FALSE	0.98	0.95	FALSE	817	605	TRUE	0.97581	0.95	FALSE	0.9858151982	FALSE	5441933	5600000	FALSE	75744	71700	FALSE	20	TRUE	1	FALSE	1.004	1.015	FALSE	50.39	54.6	42.6	FALSE	0	1	FALSE	intermediate	intra	4	3
Ec_0-5_20_Ec1	Ec	Ec1	intra_species	0.5	20	0.007	0.007	FALSE	0.953	0.95	FALSE	1281	605	TRUE	0.97207	0.95	FALSE	0.9782424934	FALSE	5286151	5600000	FALSE	24275	71700	TRUE	45	TRUE	2	FALSE	1.012	1.015	FALSE	50.41	54.6	42.6	FALSE	0	1	FALSE	intermediate	intra	4	3
Ec_0-5_20_Ec2	Ec	Ec2	intra_species	0.5	20	0	0.007	FALSE	0.98	0.95	FALSE	949	605	TRUE	0.97328	0.95	FALSE	0.9706651856	FALSE	5439008	5600000	FALSE	29910	71700	TRUE	27	TRUE	2	FALSE	1.012	1.015	FALSE	50.54	54.6	42.6	FALSE	0	1	FALSE	intermediate	intra	4	3
Ec_0-5_20_Ec3	Ec	Ec3	intra_species	0.5	20	0	0.007	FALSE	0.98	0.95	FALSE	972	605	TRUE	0.96761	0.95	FALSE	0.9652546255	FALSE	5430284	5600000	FALSE	34958	71700	TRUE	28	TRUE	1	FALSE	1.012	1.015	FALSE	50.53	54.6	42.6	FALSE	0	1	FALSE	intermediate	intra	4	3
Ec_0-5_20_Ec4	Ec	Ec4	intra_species	0.5	20	0	0.007	FALSE	0.973	0.95	FALSE	998	605	TRUE	0.97172	0.95	FALSE	0.9748756948	FALSE	5427905	5600000	FALSE	26176	71700	TRUE	30	TRUE	1	FALSE	1.015	1.015	FALSE	50.48	54.6	42.6	FALSE	0	1	FALSE	intermediate	intra	4	3
Ec_0-5_20_Ec5	Ec	Ec5	intra_species	0.5	20	0	0.007	FALSE	0.932	0.95	TRUE	1804	605	TRUE	0.97411	0.95	FALSE	0.9712592944	FALSE	5720719	5600000	TRUE	16764	71700	TRUE	39	TRUE	6	TRUE	1.018	1.015	TRUE	50.3	54.6	42.6	FALSE	0	1	FALSE	intermediate	intra	4	3
Ec_0-5_20_Ec6	Ec	Ec6	intra_species	0.5	20	0	0.007	FALSE	0.973	0.95	FALSE	1644	605	TRUE	0.97174	0.95	FALSE	0.9733098945	FALSE	5558539	5600000	FALSE	19163	71700	TRUE	33	TRUE	6	TRUE	1.016	1.015	TRUE	50.37	54.6	42.6	FALSE	0	1	FALSE	intermediate	intra	4	3
Ec_0-5_20_Ec7	Ec	Ec7	intra_species	0.5	20	0	0.007	FALSE	0.986	0.95	FALSE	1021	605	TRUE	0.97607	0.95	FALSE	0.9790812286	FALSE	5442750	5600000	FALSE	46057	71700	TRUE	9	TRUE	5	TRUE	1.009	1.015	FALSE	50.23	54.6	42.6	FALSE	0	1	FALSE	intermediate	intra	4	3
Ec_0-5_20_Ec8	Ec	Ec8	intra_species	0.5	20	0	0.007	FALSE	0.959	0.95	FALSE	1742	605	TRUE	0.97516	0.95	FALSE	0.9728336712	FALSE	5577034	5600000	FALSE	16786	71700	TRUE	36	TRUE	4	TRUE	1.019	1.015	TRUE	50.34	54.6	42.6	FALSE	0	1	FALSE	intermediate	intra	4	3
Ec_0-5_30_Ec1	Ec	Ec1	intra_species	0.5	30	0.014	0.007	TRUE	0.791	0.95	TRUE	5822	605	TRUE	0.97188	0.95	FALSE	0.9023661628	TRUE	5807252	5600000	TRUE	3655	71700	TRUE	52	TRUE	8	TRUE	1.087	1.015	TRUE	50.29	54.6	42.6	FALSE	0	1	FALSE	intermediate	intra	4	3
Ec_0-5_30_Ec2	Ec	Ec2	intra_species	0.5	30	0.007	0.007	FALSE	0.892	0.95	TRUE	4174	605	TRUE	0.97255	0.95	FALSE	0.9178869215	TRUE	5950865	5600000	TRUE	5636	71700	TRUE	36	TRUE	2	FALSE	1.076	1.015	TRUE	50.46	54.6	42.6	FALSE	0	1	FALSE	intermediate	intra	4	3
Ec_0-5_30_Ec3	Ec	Ec3	intra_species	0.5	30	0	0.007	FALSE	0.912	0.95	TRUE	4226	605	TRUE	0.96535	0.95	FALSE	0.909360013	TRUE	6045947	5600000	TRUE	5611	71700	TRUE	35	TRUE	2	FALSE	1.075	1.015	TRUE	50.49	54.6	42.6	FALSE	0	1	FALSE	intermediate	intra	4	3
Ec_0-5_30_Ec4	Ec	Ec4	intra_species	0.5	30	0	0.007	FALSE	0.878	0.95	TRUE	4591	605	TRUE	0.9724	0.95	FALSE	0.910034884	TRUE	5897280	5600000	TRUE	4944	71700	TRUE	35	TRUE	2	FALSE	1.084	1.015	TRUE	50.47	54.6	42.6	FALSE	0	1	FALSE	intermediate	intra	4	3
Ec_0-5_30_Ec5	Ec	Ec5	intra_species	0.5	30	0	0.007	FALSE	0.946	0.95	TRUE	1611	605	TRUE	0.97324	0.95	FALSE	0.9737498878	FALSE	5960654	5600000	TRUE	15636	71700	TRUE	58	TRUE	7	TRUE	1.024	1.015	TRUE	50.23	54.6	42.6	FALSE	0	1	FALSE	intermediate	intra	4	3
Ec_0-5_30_Ec6	Ec	Ec6	intra_species	0.5	30	0	0.007	FALSE	0.845	0.95	TRUE	6483	605	TRUE	0.97104	0.95	FALSE	0.8797140186	TRUE	6133613	5600000	TRUE	3672	71700	TRUE	47	TRUE	10	TRUE	1.096	1.015	TRUE	50.37	54.6	42.6	FALSE	0	1	FALSE	intermediate	intra	4	3
Ec_0-5_30_Ec7	Ec	Ec7	intra_species	0.5	30	0	0.007	FALSE	0.959	0.95	FALSE	1898	605	TRUE	0.97516	0.95	FALSE	0.97008283	FALSE	5751593	5600000	TRUE	16765	71700	TRUE	10	TRUE	4	TRUE	1.024	1.015	TRUE	50.12	54.6	42.6	FALSE	0	1	FALSE	intermediate	intra	4	3
Ec_0-5_30_Ec8	Ec	Ec8	intra_species	0.5	30	0.007	0.007	FALSE	0.953	0.95	FALSE	1423	605	TRUE	0.97328	0.95	FALSE	0.9751396899	FALSE	5798106	5600000	TRUE	19214	71700	TRUE	57	TRUE	8	TRUE	1.026	1.015	TRUE	50.14	54.6	42.6	FALSE	0	1	FALSE	intermediate	intra	4	3
Ec_0-5_40_Ec1	Ec	Ec1	intra_species	0.5	40	0.014	0.007	TRUE	0.764	0.95	TRUE	5272	605	TRUE	0.97144	0.95	FALSE	0.9005290706	TRUE	5834291	5600000	TRUE	4127	71700	TRUE	56	TRUE	7	TRUE	1.085	1.015	TRUE	50.25	54.6	42.6	FALSE	0	1	FALSE	intermediate	intra	4	3
Ec_0-5_40_Ec2	Ec	Ec2	intra_species	0.5	40	0.007	0.007	FALSE	0.892	0.95	TRUE	3756	605	TRUE	0.97278	0.95	FALSE	0.9220840045	TRUE	5999412	5600000	TRUE	6561	71700	TRUE	36	TRUE	1	FALSE	1.072	1.015	TRUE	50.46	54.6	42.6	FALSE	0	1	FALSE	intermediate	intra	4	3
Ec_0-5_40_Ec3	Ec	Ec3	intra_species	0.5	40	0	0.007	FALSE	0.932	0.95	TRUE	3636	605	TRUE	0.96544	0.95	FALSE	0.9310388955	TRUE	6074444	5600000	TRUE	6707	71700	TRUE	32	TRUE	2	FALSE	1.07	1.015	TRUE	50.44	54.6	42.6	FALSE	0	1	FALSE	intermediate	intra	4	3
Ec_0-5_40_Ec4	Ec	Ec4	intra_species	0.5	40	0	0.007	FALSE	0.905	0.95	TRUE	4232	605	TRUE	0.97108	0.95	FALSE	0.9138673488	TRUE	5887750	5600000	TRUE	5448	71700	TRUE	38	TRUE	3	TRUE	1.08	1.015	TRUE	50.45	54.6	42.6	FALSE	0	1	FALSE	intermediate	intra	4	3
Ec_0-5_40_Ec5	Ec	Ec5	intra_species	0.5	40	0	0.007	FALSE	0.926	0.95	TRUE	2552	605	TRUE	0.97228	0.95	FALSE	0.9559610934	FALSE	6046569	5600000	TRUE	9208	71700	TRUE	64	TRUE	8	TRUE	1.044	1.015	TRUE	50.26	54.6	42.6	FALSE	0	1	FALSE	intermediate	intra	4	3
Ec_0-5_40_Ec6	Ec	Ec6	intra_species	0.5	40	0	0.007	FALSE	0.946	0.95	TRUE	2238	605	TRUE	0.96892	0.95	FALSE	0.9635690101	FALSE	5908979	5600000	TRUE	10185	71700	TRUE	54	TRUE	9	TRUE	1.04	1.015	TRUE	50.26	54.6	42.6	FALSE	0	1	FALSE	intermediate	intra	4	3
Ec_0-5_40_Ec7	Ec	Ec7	intra_species	0.5	40	0	0.007	FALSE	0.892	0.95	TRUE	2973	605	TRUE	0.97474	0.95	FALSE	0.9614422303	FALSE	5920565	5600000	TRUE	8347	71700	TRUE	15	TRUE	5	TRUE	1.036	1.015	TRUE	50.09	54.6	42.6	FALSE	0	1	FALSE	intermediate	intra	4	3
Ec_0-5_40_Ec8	Ec	Ec8	intra_species	0.5	40	0.014	0.007	TRUE	0.932	0.95	TRUE	2367	605	TRUE	0.97365	0.95	FALSE	0.9594915654	FALSE	5861572	5600000	TRUE	9870	71700	TRUE	62	TRUE	9	TRUE	1.042	1.015	TRUE	50.14	54.6	42.6	FALSE	0	1	FALSE	intermediate	intra	4	3
Ec_0-5_50_Ec1	Ec	Ec1	intra_species	0.5	50	0.007	0.007	FALSE	0.764	0.95	TRUE	5750	605	TRUE	0.97106	0.95	FALSE	0.8879624064	TRUE	5863953	5600000	TRUE	3638	71700	TRUE	60	TRUE	6	TRUE	1.094	1.015	TRUE	50.29	54.6	42.6	FALSE	0	1	FALSE	intermediate	intra	4	3
Ec_0-5_50_Ec2	Ec	Ec2	intra_species	0.5	50	0	0.007	FALSE	0.899	0.95	TRUE	4094	605	TRUE	0.97194	0.95	FALSE	0.9219129319	TRUE	6007976	5600000	TRUE	5858	71700	TRUE	37	TRUE	2	FALSE	1.077	1.015	TRUE	50.46	54.6	42.6	FALSE	0	1	FALSE	intermediate	intra	4	3
Ec_0-5_50_Ec3	Ec	Ec3	intra_species	0.5	50	0	0.007	FALSE	0.899	0.95	TRUE	4237	605	TRUE	0.9668	0.95	FALSE	0.9120247192	TRUE	6113744	5600000	TRUE	5538	71700	TRUE	34	TRUE	2	FALSE	1.083	1.015	TRUE	50.44	54.6	42.6	FALSE	0	1	FALSE	intermediate	intra	4	3
Ec_0-5_50_Ec4	Ec	Ec4	intra_species	0.5	50	0	0.007	FALSE	0.905	0.95	TRUE	4697	605	TRUE	0.97138	0.95	FALSE	0.9015032573	TRUE	5922605	5600000	TRUE	4828	71700	TRUE	34	TRUE	2	FALSE	1.092	1.015	TRUE	50.44	54.6	42.6	FALSE	0	1	FALSE	intermediate	intra	4	3
Ec_0-5_50_Ec5	Ec	Ec5	intra_species	0.5	50	0	0.007	FALSE	0.73	0.95	TRUE	6571	605	TRUE	0.97135	0.95	FALSE	0.8771917988	TRUE	6282422	5600000	TRUE	3344	71700	TRUE	61	TRUE	8	TRUE	1.107	1.015	TRUE	50.33	54.6	42.6	FALSE	0	1	FALSE	intermediate	intra	4	3
Ec_0-5_50_Ec6	Ec	Ec6	intra_species	0.5	50	0	0.007	FALSE	0.926	0.95	TRUE	2300	605	TRUE	0.96847	0.95	FALSE	0.9599168569	FALSE	5883914	5600000	TRUE	9633	71700	TRUE	53	TRUE	8	TRUE	1.042	1.015	TRUE	50.28	54.6	42.6	FALSE	0	1	FALSE	intermediate	intra	4	3
Ec_0-5_50_Ec7	Ec	Ec7	intra_species	0.5	50	0	0.007	FALSE	0.818	0.95	TRUE	5366	605	TRUE	0.97468	0.95	FALSE	0.9399881863	TRUE	6001121	5600000	TRUE	4751	71700	TRUE	15	TRUE	8	TRUE	1.055	1.015	TRUE	50.09	54.6	42.6	FALSE	0	1	FALSE	intermediate	intra	4	3
Ec_0-5_50_Ec8	Ec	Ec8	intra_species	0.5	50	0.007	0.007	FALSE	0.926	0.95	TRUE	2427	605	TRUE	0.97336	0.95	FALSE	0.960673508	FALSE	5848931	5600000	TRUE	8960	71700	TRUE	62	TRUE	8	TRUE	1.045	1.015	TRUE	50.15	54.6	42.6	FALSE	0	1	FALSE	intermediate	intra	4	3
Ec_5_10_Ec1	Ec	Ec1	intra_species	5	10	0	0.007	FALSE	0.986	0.95	FALSE	598	605	FALSE	0.93529	0.95	TRUE	0.9875208375	FALSE	5199602	5600000	FALSE	99938	71700	FALSE	155	TRUE	25	TRUE	1.008	1.015	FALSE	50.44	54.6	42.6	FALSE	0	1	FALSE	distant	intra	4	3
Ec_5_10_Ec2	Ec	Ec2	intra_species	5	10	0	0.007	FALSE	0.986	0.95	FALSE	435	605	FALSE	0.9056	0.95	TRUE	0.9799077787	FALSE	5340431	5600000	FALSE	105107	71700	FALSE	132	TRUE	29	TRUE	1.006	1.015	FALSE	50.57	54.6	42.6	FALSE	0	1	FALSE	distant	intra	4	3
Ec_5_10_Ec3	Ec	Ec3	intra_species	5	10	0.007	0.007	FALSE	0.973	0.95	FALSE	501	605	FALSE	0.89269	0.95	TRUE	0.9696743686	FALSE	5361258	5600000	FALSE	109728	71700	FALSE	162	TRUE	19	TRUE	1.007	1.015	FALSE	50.58	54.6	42.6	FALSE	0	1	FALSE	distant	intra	4	3
Ec_5_10_Ec4	Ec	Ec4	intra_species	5	10	0	0.007	FALSE	0.986	0.95	FALSE	453	605	FALSE	0.8842	0.95	TRUE	0.9729472029	FALSE	5396666	5600000	FALSE	100126	71700	FALSE	274	TRUE	58	TRUE	1.016	1.015	TRUE	50.51	54.6	42.6	FALSE	0	1	FALSE	distant	intra	4	3
Ec_5_10_Ec5	Ec	Ec5	intra_species	5	10	0	0.007	FALSE	0.986	0.95	FALSE	974	605	TRUE	0.93552	0.95	TRUE	0.9766393259	FALSE	5658883	5600000	TRUE	92176	71700	FALSE	256	TRUE	27	TRUE	1.016	1.015	TRUE	50.4	54.6	42.6	FALSE	0	1	FALSE	distant	intra	4	3
Ec_5_10_Ec6	Ec	Ec6	intra_species	5	10	0	0.007	FALSE	0.986	0.95	FALSE	762	605	TRUE	0.8876	0.95	TRUE	0.9790499852	FALSE	5452857	5600000	FALSE	115454	71700	FALSE	0	TRUE	80	TRUE	1.005	1.015	FALSE	50.4	54.6	42.6	FALSE	0	1	FALSE	distant	intra	4	3
Ec_5_10_Ec7	Ec	Ec7	intra_species	5	10	0	0.007	FALSE	0.986	0.95	FALSE	598	605	FALSE	0.88449	0.95	TRUE	0.9807255769	FALSE	5371468	5600000	FALSE	146612	71700	FALSE	0	TRUE	110	TRUE	1.004	1.015	FALSE	50.28	54.6	42.6	FALSE	0	1	FALSE	distant	intra	4	3
Ec_5_10_Ec8	Ec	Ec8	intra_species	5	10	0	0.007	FALSE	0.986	0.95	FALSE	812	605	TRUE	0.88651	0.95	TRUE	0.9760216611	FALSE	5496908	5600000	FALSE	113412	71700	FALSE	311	TRUE	60	TRUE	1.015	1.015	FALSE	50.4	54.6	42.6	FALSE	0	1	FALSE	distant	intra	4	3
Ec_5_20_Ec1	Ec	Ec1	intra_species	5	20	0.02	0.007	TRUE	0.946	0.95	TRUE	1440	605	TRUE	0.89726	0.95	TRUE	0.9319866953	TRUE	6008441	5600000	TRUE	42441	71700	TRUE	414	TRUE	58	TRUE	1.135	1.015	TRUE	50.48	54.6	42.6	FALSE	0	1	FALSE	distant	intra	4	3
Ec_5_20_Ec2	Ec	Ec2	intra_species	5	20	0.02	0.007	TRUE	0.953	0.95	FALSE	1104	605	TRUE	0.83574	0.95	TRUE	0.8918165616	TRUE	5962467	5600000	TRUE	46789	71700	TRUE	342	TRUE	69	TRUE	1.072	1.015	TRUE	50.48	54.6	42.6	FALSE	0	1	FALSE	distant	intra	4	3
Ec_5_20_Ec3	Ec	Ec3	intra_species	5	20	0.014	0.007	TRUE	0.959	0.95	FALSE	1195	605	TRUE	0.81572	0.95	TRUE	0.8819837613	TRUE	6040998	5600000	TRUE	56032	71700	TRUE	383	TRUE	49	TRUE	1.079	1.015	TRUE	50.49	54.6	42.6	FALSE	1	1	TRUE	distant	intra	4	3
Ec_5_20_Ec4	Ec	Ec4	intra_species	5	20	0.02	0.007	TRUE	0.946	0.95	TRUE	1361	605	TRUE	0.79484	0.95	TRUE	0.8062538296	TRUE	6514009	5600000	TRUE	38088	71700	TRUE	579	TRUE	99	TRUE	1.2	1.015	TRUE	50.5	54.6	42.6	FALSE	0	1	FALSE	distant	intra	4	3
Ec_5_20_Ec5	Ec	Ec5	intra_species	5	20	0.061	0.007	TRUE	0.831	0.95	TRUE	2374	605	TRUE	0.89592	0.95	TRUE	0.892915561	TRUE	7143959	5600000	TRUE	18110	71700	TRUE	447	TRUE	60	TRUE	1.248	1.015	TRUE	50.51	54.6	42.6	FALSE	0	1	FALSE	distant	intra	4	3
Ec_5_20_Ec6	Ec	Ec6	intra_species	5	20	0.054	0.007	TRUE	0.932	0.95	TRUE	1336	605	TRUE	0.79944	0.95	TRUE	0.88046365	TRUE	6075569	5600000	TRUE	77439	71700	FALSE	0	TRUE	292	TRUE	1.041	1.015	TRUE	50.57	54.6	42.6	FALSE	0	1	FALSE	distant	intra	4	3
Ec_5_20_Ec7	Ec	Ec7	intra_species	5	20	0.027	0.007	TRUE	0.939	0.95	TRUE	1158	605	TRUE	0.79167	0.95	TRUE	0.879495268	TRUE	6004028	5600000	TRUE	84986	71700	FALSE	0	TRUE	248	TRUE	1.042	1.015	TRUE	50.45	54.6	42.6	FALSE	0	1	FALSE	distant	intra	4	3
Ec_5_20_Ec8	Ec	Ec8	intra_species	5	20	0.068	0.007	TRUE	0.885	0.95	TRUE	1891	605	TRUE	0.79699	0.95	TRUE	0.7868564121	TRUE	6882620	5600000	TRUE	27604	71700	TRUE	533	TRUE	120	TRUE	1.238	1.015	TRUE	50.41	54.6	42.6	FALSE	1	1	TRUE	distant	intra	4	3
Ec_5_30_Ec1	Ec	Ec1	intra_species	5	30	0.122	0.007	TRUE	0.831	0.95	TRUE	1856	605	TRUE	0.85766	0.95	TRUE	0.8434984673	TRUE	8304980	5600000	TRUE	11181	71700	TRUE	530	TRUE	63	TRUE	1.467	1.015	TRUE	50.33	54.6	42.6	FALSE	2	1	TRUE	distant	intra	4	3
Ec_5_30_Ec2	Ec	Ec2	intra_species	5	30	0.101	0.007	TRUE	0.736	0.95	TRUE	2972	605	TRUE	0.76545	0.95	TRUE	0.6523411812	TRUE	8530696	5600000	TRUE	7026	71700	TRUE	453	TRUE	62	TRUE	1.324	1.015	TRUE	50.16	54.6	42.6	FALSE	1	1	TRUE	distant	intra	4	3
Ec_5_30_Ec3	Ec	Ec3	intra_species	5	30	0.115	0.007	TRUE	0.804	0.95	TRUE	2408	605	TRUE	0.74081	0.95	TRUE	0.6685349805	TRUE	8558604	5600000	TRUE	9711	71700	TRUE	481	TRUE	98	TRUE	1.309	1.015	TRUE	50.17	54.6	42.6	FALSE	2	1	TRUE	distant	intra	4	3
Ec_5_30_Ec4	Ec	Ec4	intra_species	5	30	0.264	0.007	TRUE	0.568	0.95	TRUE	2440	605	TRUE	0.70568	0.95	TRUE	0.5758862315	TRUE	9226670	5600000	TRUE	8515	71700	TRUE	679	TRUE	127	TRUE	1.635	1.015	TRUE	50.45	54.6	42.6	FALSE	4	1	TRUE	distant	intra	4	3
Ec_5_30_Ec5	Ec	Ec5	intra_species	5	30	0.196	0.007	TRUE	0.77	0.95	TRUE	1714	605	TRUE	0.85658	0.95	TRUE	0.8633523604	TRUE	9282751	5600000	TRUE	10774	71700	TRUE	615	TRUE	72	TRUE	1.575	1.015	TRUE	50.42	54.6	42.6	FALSE	2	1	TRUE	distant	intra	4	3
Ec_5_30_Ec6	Ec	Ec6	intra_species	5	30	0.297	0.007	TRUE	0.676	0.95	TRUE	1588	605	TRUE	0.7084	0.95	TRUE	0.5814658625	TRUE	9162569	5600000	TRUE	16783	71700	TRUE	0	TRUE	0	TRUE	1.219	1.015	TRUE	50.92	54.6	42.6	FALSE	0	1	FALSE	distant	intra	4	3
Ec_5_30_Ec7	Ec	Ec7	intra_species	5	30	0.405	0.007	TRUE	0.541	0.95	TRUE	1970	605	TRUE	0.69892	0.95	TRUE	0.5716261674	TRUE	9344401	5600000	TRUE	18068	71700	TRUE	0	TRUE	0	TRUE	1.246	1.015	TRUE	50.95	54.6	42.6	FALSE	0	1	FALSE	distant	intra	4	3
Ec_5_30_Ec8	Ec	Ec8	intra_species	5	30	0.318	0.007	TRUE	0.655	0.95	TRUE	1611	605	TRUE	0.70693	0.95	TRUE	0.5811018774	TRUE	9146082	5600000	TRUE	10886	71700	TRUE	711	TRUE	133	TRUE	1.6	1.015	TRUE	50.38	54.6	42.6	FALSE	5	1	TRUE	distant	intra	4	3
Ec_5_40_Ec1	Ec	Ec1	intra_species	5	40	0.243	0.007	TRUE	0.689	0.95	TRUE	1726	605	TRUE	0.81878	0.95	TRUE	0.819587083	TRUE	9100210	5600000	TRUE	9070	71700	TRUE	572	TRUE	88	TRUE	1.596	1.015	TRUE	50.37	54.6	42.6	FALSE	3	1	TRUE	distant	intra	4	3
Ec_5_40_Ec2	Ec	Ec2	intra_species	5	40	0.169	0.007	TRUE	0.77	0.95	TRUE	1653	605	TRUE	0.69309	0.95	TRUE	0.5910283614	TRUE	9301561	5600000	TRUE	9424	71700	TRUE	545	TRUE	82	TRUE	1.382	1.015	TRUE	49.96	54.6	42.6	FALSE	2	1	TRUE	distant	intra	4	3
Ec_5_40_Ec3	Ec	Ec3	intra_species	5	40	0.203	0.007	TRUE	0.75	0.95	TRUE	1569	605	TRUE	0.66578	0.95	TRUE	0.6008854065	TRUE	9226649	5600000	TRUE	10454	71700	TRUE	579	TRUE	90	TRUE	1.385	1.015	TRUE	50.08	54.6	42.6	FALSE	0	1	FALSE	distant	intra	4	3
Ec_5_40_Ec4	Ec	Ec4	intra_species	5	40	0.459	0.007	TRUE	0.385	0.95	TRUE	1876	605	TRUE	0.61611	0.95	TRUE	0.5317332243	TRUE	9545786	5600000	TRUE	10390	71700	TRUE	765	TRUE	150	TRUE	1.692	1.015	TRUE	50.47	54.6	42.6	FALSE	6	1	TRUE	distant	intra	4	3
Ec_5_40_Ec5	Ec	Ec5	intra_species	5	40	0.338	0.007	TRUE	0.493	0.95	TRUE	2480	605	TRUE	0.81392	0.95	TRUE	0.8679973559	TRUE	9937460	5600000	TRUE	9479	71700	TRUE	660	TRUE	79	TRUE	1.672	1.015	TRUE	50.47	54.6	42.6	FALSE	6	1	TRUE	distant	intra	4	3
Ec_5_40_Ec6	Ec	Ec6	intra_species	5	40	0.547	0.007	TRUE	0.412	0.95	TRUE	1275	605	TRUE	0.61472	0.95	TRUE	0.4994004076	TRUE	10721719	5600000	TRUE	14162	71700	TRUE	0	TRUE	0	TRUE	1.316	1.015	TRUE	51.02	54.6	42.6	FALSE	0	1	FALSE	distant	intra	4	3
Ec_5_40_Ec7	Ec	Ec7	intra_species	5	40	0.615	0.007	TRUE	0.351	0.95	TRUE	1125	605	TRUE	0.60427	0.95	TRUE	0.511806106	TRUE	10386097	5600000	TRUE	16527	71700	TRUE	0	TRUE	0	TRUE	1.322	1.015	TRUE	51.07	54.6	42.6	FALSE	0	1	FALSE	distant	intra	4	3
Ec_5_40_Ec8	Ec	Ec8	intra_species	5	40	0.432	0.007	TRUE	0.392	0.95	TRUE	2638	605	TRUE	0.61663	0.95	TRUE	0.5441023044	TRUE	9742621	5600000	TRUE	9727	71700	TRUE	743	TRUE	136	TRUE	1.687	1.015	TRUE	50.42	54.6	42.6	FALSE	6	1	TRUE	distant	intra	4	3
Ec_5_50_Ec1	Ec	Ec1	intra_species	5	50	0.243	0.007	TRUE	0.716	0.95	TRUE	1670	605	TRUE	0.78069	0.95	TRUE	0.8196226038	TRUE	9145320	5600000	TRUE	8862	71700	TRUE	546	TRUE	81	TRUE	1.612	1.015	TRUE	50.36	54.6	42.6	FALSE	4	1	TRUE	distant	intra	4	3
Ec_5_50_Ec2	Ec	Ec2	intra_species	5	50	0.155	0.007	TRUE	0.77	0.95	TRUE	1584	605	TRUE	0.62032	0.95	TRUE	0.5543095633	TRUE	9450959	5600000	TRUE	9901	71700	TRUE	529	TRUE	74	TRUE	1.411	1.015	TRUE	49.98	54.6	42.6	FALSE	1	1	TRUE	distant	intra	4	3
Ec_5_50_Ec3	Ec	Ec3	intra_species	5	50	0.162	0.007	TRUE	0.75	0.95	TRUE	1493	605	TRUE	0.59092	0.95	TRUE	0.5561346508	TRUE	9297969	5600000	TRUE	10835	71700	TRUE	588	TRUE	106	TRUE	1.403	1.015	TRUE	50.08	54.6	42.6	FALSE	2	1	TRUE	distant	intra	4	3
Ec_5_50_Ec4	Ec	Ec4	intra_species	5	50	0.439	0.007	TRUE	0.378	0.95	TRUE	2142	605	TRUE	0.52543	0.95	TRUE	0.523734608	TRUE	9660470	5600000	TRUE	10313	71700	TRUE	757	TRUE	144	TRUE	1.712	1.015	TRUE	50.48	54.6	42.6	FALSE	6	1	TRUE	distant	intra	4	3
Ec_5_50_Ec5	Ec	Ec5	intra_species	5	50	0.338	0.007	TRUE	0.486	0.95	TRUE	2446	605	TRUE	0.77428	0.95	TRUE	0.8855353171	TRUE	9905566	5600000	TRUE	9556	71700	TRUE	648	TRUE	83	TRUE	1.672	1.015	TRUE	50.47	54.6	42.6	FALSE	5	1	TRUE	distant	intra	4	3
Ec_5_50_Ec6	Ec	Ec6	intra_species	5	50	0.655	0.007	TRUE	0.297	0.95	TRUE	1426	605	TRUE	0.52002	0.95	TRUE	0.4921134732	TRUE	10878642	5600000	TRUE	16729	71700	TRUE	0	TRUE	0	TRUE	1.333	1.015	TRUE	51.04	54.6	42.6	FALSE	0	1	FALSE	distant	intra	4	3
Ec_5_50_Ec7	Ec	Ec7	intra_species	5	50	0.628	0.007	TRUE	0.345	0.95	TRUE	921	605	TRUE	0.50866	0.95	TRUE	0.4942101455	TRUE	10428933	5600000	TRUE	19276	71700	TRUE	0	TRUE	0	TRUE	1.337	1.015	TRUE	51.08	54.6	42.6	FALSE	0	1	FALSE	distant	intra	4	3
Ec_5_50_Ec8	Ec	Ec8	intra_species	5	50	0.412	0.007	TRUE	0.412	0.95	TRUE	2236	605	TRUE	0.52649	0.95	TRUE	0.5352093219	TRUE	9614570	5600000	TRUE	10326	71700	TRUE	737	TRUE	138	TRUE	1.668	1.015	TRUE	50.42	54.6	42.6	FALSE	7	1	TRUE	distant	intra	4	3
Ec_Lm_10_Ec1	Ec	Ec1	inter_species	Lm	10	0.014	0.007	TRUE	0.966	0.95	FALSE	805	605	TRUE	0.87529	0.95	TRUE	0.9532202225	FALSE	5367373	5600000	FALSE	92541	71700	FALSE	0	TRUE	0	TRUE	1.002	1.015	FALSE	49.96	54.6	42.6	FALSE	0	1	FALSE	Lm	inter	4	3
Ec_Lm_10_Ec2	Ec	Ec2	inter_species	Lm	10	0.007	0.007	FALSE	0.98	0.95	FALSE	611	605	TRUE	0.87707	0.95	TRUE	0.9462986858	TRUE	5498765	5600000	FALSE	96480	71700	FALSE	0	TRUE	0	TRUE	1.003	1.015	FALSE	50.12	54.6	42.6	FALSE	0	1	FALSE	Lm	inter	4	3
Ec_Lm_10_Ec3	Ec	Ec3	inter_species	Lm	10	0.027	0.007	TRUE	0.966	0.95	FALSE	727	605	TRUE	0.8727	0.95	TRUE	0.9293820128	TRUE	5578787	5600000	FALSE	100772	71700	FALSE	0	TRUE	0	TRUE	1.002	1.015	FALSE	50.01	54.6	42.6	FALSE	0	1	FALSE	Lm	inter	4	3
Ec_Lm_10_Ec4	Ec	Ec4	inter_species	Lm	10	0.047	0.007	TRUE	0.939	0.95	TRUE	609	605	TRUE	0.87614	0.95	TRUE	0.9418901308	TRUE	5561554	5600000	FALSE	88246	71700	FALSE	0	TRUE	0	TRUE	1.003	1.015	FALSE	49.98	54.6	42.6	FALSE	0	1	FALSE	Lm	inter	4	3
Ec_Lm_10_Ec5	Ec	Ec5	inter_species	Lm	10	0.061	0.007	TRUE	0.926	0.95	TRUE	1064	605	TRUE	0.87758	0.95	TRUE	0.9356074873	TRUE	5874163	5600000	TRUE	69838	71700	TRUE	0	TRUE	0	TRUE	1.003	1.015	FALSE	49.77	54.6	42.6	FALSE	0	1	FALSE	Lm	inter	4	3
Ec_Lm_10_Ec6	Ec	Ec6	inter_species	Lm	10	0.027	0.007	TRUE	0.959	0.95	FALSE	1015	605	TRUE	0.87686	0.95	TRUE	0.9410435063	TRUE	5672173	5600000	TRUE	101083	71700	FALSE	0	TRUE	0	TRUE	1.003	1.015	FALSE	49.84	54.6	42.6	FALSE	0	1	FALSE	Lm	inter	4	3
Ec_Lm_10_Ec7	Ec	Ec7	inter_species	Lm	10	0.034	0.007	TRUE	0.959	0.95	FALSE	811	605	TRUE	0.87751	0.95	TRUE	0.9449078223	TRUE	5580437	5600000	FALSE	109447	71700	FALSE	0	TRUE	0	TRUE	1.002	1.015	FALSE	49.75	54.6	42.6	FALSE	0	1	FALSE	Lm	inter	4	3
Ec_Lm_10_Ec8	Ec	Ec8	inter_species	Lm	10	0.027	0.007	TRUE	0.953	0.95	FALSE	988	605	TRUE	0.87939	0.95	TRUE	0.94108785	TRUE	5708543	5600000	TRUE	113412	71700	FALSE	0	TRUE	0	TRUE	1.003	1.015	FALSE	49.81	54.6	42.6	FALSE	0	1	FALSE	Lm	inter	4	3
Ec_Lm_20_Ec1	Ec	Ec1	inter_species	Lm	20	0.581	0.007	TRUE	0.419	0.95	TRUE	1203	605	TRUE	0.77829	0.95	TRUE	0.6516487888	TRUE	7895346	5600000	TRUE	37078	71700	TRUE	0	TRUE	0	TRUE	1.002	1.015	FALSE	46.12	54.6	42.6	FALSE	0	1	FALSE	Lm	inter	4	3
Ec_Lm_20_Ec2	Ec	Ec2	inter_species	Lm	20	0.635	0.007	TRUE	0.358	0.95	TRUE	1008	605	TRUE	0.77997	0.95	TRUE	0.6462596311	TRUE	8086105	5600000	TRUE	43484	71700	TRUE	0	TRUE	0	TRUE	1.003	1.015	FALSE	46.22	54.6	42.6	FALSE	0	1	FALSE	Lm	inter	4	3
Ec_Lm_20_Ec3	Ec	Ec3	inter_species	Lm	20	0.615	0.007	TRUE	0.385	0.95	TRUE	1009	605	TRUE	0.77669	0.95	TRUE	0.6460932373	TRUE	8071308	5600000	TRUE	45641	71700	TRUE	0	TRUE	0	TRUE	1.003	1.015	FALSE	46.36	54.6	42.6	FALSE	0	1	FALSE	Lm	inter	4	3
Ec_Lm_20_Ec4	Ec	Ec4	inter_species	Lm	20	0.608	0.007	TRUE	0.392	0.95	TRUE	908	605	TRUE	0.77853	0.95	TRUE	0.6518754665	TRUE	8064127	5600000	TRUE	44765	71700	TRUE	0	TRUE	0	TRUE	1.004	1.015	FALSE	46.32	54.6	42.6	FALSE	0	1	FALSE	Lm	inter	4	3
Ec_Lm_20_Ec5	Ec	Ec5	inter_species	Lm	20	0.628	0.007	TRUE	0.372	0.95	TRUE	1356	605	TRUE	0.78054	0.95	TRUE	0.6592746163	TRUE	8391206	5600000	TRUE	31756	71700	TRUE	0	TRUE	0	TRUE	1.003	1.015	FALSE	46.25	54.6	42.6	FALSE	0	1	FALSE	Lm	inter	4	3
Ec_Lm_20_Ec6	Ec	Ec6	inter_species	Lm	20	0.622	0.007	TRUE	0.378	0.95	TRUE	1319	605	TRUE	0.7798	0.95	TRUE	0.6558531143	TRUE	8193528	5600000	TRUE	38811	71700	TRUE	0	TRUE	0	TRUE	1.004	1.015	FALSE	46.15	54.6	42.6	FALSE	0	1	FALSE	Lm	inter	4	3
Ec_Lm_20_Ec7	Ec	Ec7	inter_species	Lm	20	0.601	0.007	TRUE	0.399	0.95	TRUE	1141	605	TRUE	0.78133	0.95	TRUE	0.6505282754	TRUE	8127526	5600000	TRUE	47574	71700	TRUE	0	TRUE	0	TRUE	1.002	1.015	FALSE	46.04	54.6	42.6	FALSE	0	1	FALSE	Lm	inter	4	3
Ec_Lm_20_Ec8	Ec	Ec8	inter_species	Lm	20	0.581	0.007	TRUE	0.419	0.95	TRUE	1251	605	TRUE	0.7822	0.95	TRUE	0.6574653304	TRUE	8208343	5600000	TRUE	37987	71700	TRUE	0	TRUE	0	TRUE	1.004	1.015	FALSE	46.24	54.6	42.6	FALSE	0	1	FALSE	Lm	inter	4	3
Ec_Lm_30_Ec1	Ec	Ec1	inter_species	Lm	30	0.73	0.007	TRUE	0.27	0.95	TRUE	775	605	TRUE	0.68056	0.95	TRUE	0.6411086392	TRUE	8018807	5600000	TRUE	49720	71700	TRUE	0	TRUE	0	TRUE	1.002	1.015	FALSE	45.99	54.6	42.6	FALSE	0	1	FALSE	Lm	inter	4	3
Ec_Lm_30_Ec2	Ec	Ec2	inter_species	Lm	30	0.736	0.007	TRUE	0.264	0.95	TRUE	592	605	FALSE	0.68223	0.95	TRUE	0.6360305681	TRUE	8235575	5600000	TRUE	49897	71700	TRUE	0	TRUE	0	TRUE	1.004	1.015	FALSE	46.08	54.6	42.6	FALSE	0	1	FALSE	Lm	inter	4	3
Ec_Lm_30_Ec3	Ec	Ec3	inter_species	Lm	30	0.73	0.007	TRUE	0.27	0.95	TRUE	677	605	TRUE	0.68042	0.95	TRUE	0.6348922044	TRUE	8183589	5600000	TRUE	46321	71700	TRUE	0	TRUE	0	TRUE	1.003	1.015	FALSE	46.23	54.6	42.6	FALSE	0	1	FALSE	Lm	inter	4	3
Ec_Lm_30_Ec4	Ec	Ec4	inter_species	Lm	30	0.716	0.007	TRUE	0.284	0.95	TRUE	526	605	FALSE	0.68196	0.95	TRUE	0.6455211023	TRUE	8131279	5600000	TRUE	57881	71700	TRUE	0	TRUE	0	TRUE	1.003	1.015	FALSE	46.26	54.6	42.6	FALSE	0	1	FALSE	Lm	inter	4	3
Ec_Lm_30_Ec5	Ec	Ec5	inter_species	Lm	30	0.736	0.007	TRUE	0.264	0.95	TRUE	1007	605	TRUE	0.68319	0.95	TRUE	0.6542771279	TRUE	8441598	5600000	TRUE	49975	71700	TRUE	0	TRUE	0	TRUE	1.004	1.015	FALSE	46.19	54.6	42.6	FALSE	0	1	FALSE	Lm	inter	4	3
Ec_Lm_30_Ec6	Ec	Ec6	inter_species	Lm	30	0.743	0.007	TRUE	0.257	0.95	TRUE	943	605	TRUE	0.68227	0.95	TRUE	0.6497708695	TRUE	8279704	5600000	TRUE	56180	71700	TRUE	0	TRUE	0	TRUE	1.005	1.015	FALSE	46.08	54.6	42.6	FALSE	0	1	FALSE	Lm	inter	4	3
Ec_Lm_30_Ec7	Ec	Ec7	inter_species	Lm	30	0.723	0.007	TRUE	0.277	0.95	TRUE	767	605	TRUE	0.68239	0.95	TRUE	0.6445196693	TRUE	8204719	5600000	TRUE	57243	71700	TRUE	0	TRUE	0	TRUE	1.002	1.015	FALSE	45.96	54.6	42.6	FALSE	0	1	FALSE	Lm	inter	4	3
Ec_Lm_30_Ec8	Ec	Ec8	inter_species	Lm	30	0.743	0.007	TRUE	0.257	0.95	TRUE	932	605	TRUE	0.68521	0.95	TRUE	0.652796895	TRUE	8261419	5600000	TRUE	56901	71700	TRUE	0	TRUE	0	TRUE	1.004	1.015	FALSE	46.18	54.6	42.6	FALSE	0	1	FALSE	Lm	inter	4	3
Ec_Lm_40_Ec1	Ec	Ec1	inter_species	Lm	40	0.703	0.007	TRUE	0.297	0.95	TRUE	746	605	TRUE	0.58287	0.95	TRUE	0.6400571858	TRUE	8010139	5600000	TRUE	51797	71700	TRUE	0	TRUE	0	TRUE	1.002	1.015	FALSE	45.98	54.6	42.6	FALSE	0	1	FALSE	Lm	inter	4	3
Ec_Lm_40_Ec2	Ec	Ec2	inter_species	Lm	40	0.73	0.007	TRUE	0.27	0.95	TRUE	563	605	FALSE	0.58545	0.95	TRUE	0.6314953077	TRUE	8232841	5600000	TRUE	57307	71700	TRUE	0	TRUE	0	TRUE	1.003	1.015	FALSE	46.07	54.6	42.6	FALSE	0	1	FALSE	Lm	inter	4	3
Ec_Lm_40_Ec3	Ec	Ec3	inter_species	Lm	40	0.736	0.007	TRUE	0.264	0.95	TRUE	619	605	TRUE	0.58286	0.95	TRUE	0.6354666013	TRUE	8181589	5600000	TRUE	76461	71700	FALSE	0	TRUE	0	TRUE	1.004	1.015	FALSE	46.23	54.6	42.6	FALSE	0	1	FALSE	Lm	inter	4	3
Ec_Lm_40_Ec4	Ec	Ec4	inter_species	Lm	40	0.73	0.007	TRUE	0.27	0.95	TRUE	544	605	FALSE	0.58398	0.95	TRUE	0.6451857346	TRUE	8130751	5600000	TRUE	55341	71700	TRUE	0	TRUE	0	TRUE	1.005	1.015	FALSE	46.25	54.6	42.6	FALSE	0	1	FALSE	Lm	inter	4	3
Ec_Lm_40_Ec5	Ec	Ec5	inter_species	Lm	40	0.75	0.007	TRUE	0.25	0.95	TRUE	976	605	TRUE	0.5857	0.95	TRUE	0.6535817596	TRUE	8430192	5600000	TRUE	51331	71700	TRUE	0	TRUE	0	TRUE	1.004	1.015	FALSE	46.2	54.6	42.6	FALSE	0	1	FALSE	Lm	inter	4	3
Ec_Lm_40_Ec6	Ec	Ec6	inter_species	Lm	40	0.764	0.007	TRUE	0.23	0.95	TRUE	887	605	TRUE	0.58496	0.95	TRUE	0.6495601264	TRUE	8275537	5600000	TRUE	50133	71700	TRUE	0	TRUE	0	TRUE	1.006	1.015	FALSE	46.07	54.6	42.6	FALSE	0	1	FALSE	Lm	inter	4	3
Ec_Lm_40_Ec7	Ec	Ec7	inter_species	Lm	40	0.757	0.007	TRUE	0.243	0.95	TRUE	754	605	TRUE	0.5846	0.95	TRUE	0.644038511	TRUE	8203214	5600000	TRUE	59958	71700	TRUE	0	TRUE	0	TRUE	1.002	1.015	FALSE	45.95	54.6	42.6	FALSE	0	1	FALSE	Lm	inter	4	3
Ec_Lm_40_Ec8	Ec	Ec8	inter_species	Lm	40	0.736	0.007	TRUE	0.264	0.95	TRUE	935	605	TRUE	0.58722	0.95	TRUE	0.6529782038	TRUE	8254025	5600000	TRUE	60787	71700	TRUE	0	TRUE	0	TRUE	1.004	1.015	FALSE	46.17	54.6	42.6	FALSE	0	1	FALSE	Lm	inter	4	3
Ec_Lm_50_Ec1	Ec	Ec1	inter_species	Lm	50	0.743	0.007	TRUE	0.257	0.95	TRUE	899	605	TRUE	0.50093	0.95	TRUE	0.6396468693	TRUE	8002679	5600000	TRUE	29684	71700	TRUE	0	TRUE	0	TRUE	1.003	1.015	FALSE	45.97	54.6	42.6	FALSE	0	1	FALSE	Lm	inter	4	3
Ec_Lm_50_Ec2	Ec	Ec2	inter_species	Lm	50	0.73	0.007	TRUE	0.27	0.95	TRUE	628	605	TRUE	0.49088	0.95	TRUE	0.6318502016	TRUE	8197280	5600000	TRUE	30203	71700	TRUE	0	TRUE	0	TRUE	1.005	1.015	FALSE	46.05	54.6	42.6	FALSE	0	1	FALSE	Lm	inter	4	3
Ec_Lm_50_Ec3	Ec	Ec3	inter_species	Lm	50	0.716	0.007	TRUE	0.284	0.95	TRUE	736	605	TRUE	0.49372	0.95	TRUE	0.6349018329	TRUE	8165443	5600000	TRUE	31899	71700	TRUE	0	TRUE	0	TRUE	1.005	1.015	FALSE	46.22	54.6	42.6	FALSE	0	1	FALSE	Lm	inter	4	3
Ec_Lm_50_Ec4	Ec	Ec4	inter_species	Lm	50	0.73	0.007	TRUE	0.27	0.95	TRUE	608	605	TRUE	0.49709	0.95	TRUE	0.6457743853	TRUE	8084577	5600000	TRUE	34843	71700	TRUE	0	TRUE	0	TRUE	1.005	1.015	FALSE	46.22	54.6	42.6	FALSE	0	1	FALSE	Lm	inter	4	3
Ec_Lm_50_Ec5	Ec	Ec5	inter_species	Lm	50	0.743	0.007	TRUE	0.257	0.95	TRUE	1135	605	TRUE	0.49547	0.95	TRUE	0.6504434095	TRUE	8396633	5600000	TRUE	29752	71700	TRUE	0	TRUE	0	TRUE	1.005	1.015	FALSE	46.18	54.6	42.6	FALSE	0	1	FALSE	Lm	inter	4	3
Ec_Lm_50_Ec6	Ec	Ec6	inter_species	Lm	50	0.736	0.007	TRUE	0.264	0.95	TRUE	1034	605	TRUE	0.49865	0.95	TRUE	0.6473733857	TRUE	8248879	5600000	TRUE	30743	71700	TRUE	0	TRUE	0	TRUE	1.005	1.015	FALSE	46.06	54.6	42.6	FALSE	0	1	FALSE	Lm	inter	4	3
Ec_Lm_50_Ec7	Ec	Ec7	inter_species	Lm	50	0.73	0.007	TRUE	0.27	0.95	TRUE	795	605	TRUE	0.50168	0.95	TRUE	0.6424344892	TRUE	8160002	5600000	TRUE	28916	71700	TRUE	0	TRUE	0	TRUE	1.003	1.015	FALSE	45.93	54.6	42.6	FALSE	0	1	FALSE	Lm	inter	4	3
Ec_Lm_50_Ec8	Ec	Ec8	inter_species	Lm	50	0.696	0.007	TRUE	0.304	0.95	TRUE	1043	605	TRUE	0.49324	0.95	TRUE	0.6508865411	TRUE	8238193	5600000	TRUE	32799	71700	TRUE	0	TRUE	0	TRUE	1.006	1.015	FALSE	46.17	54.6	42.6	FALSE	0	1	FALSE	Lm	inter	4	3
Ec_Se_10_Ec1	Ec	Ec1	inter_species	Se	10	0.007	0.007	FALSE	0.973	0.95	FALSE	604	605	FALSE	0.86587	0.95	TRUE	0.9826012557	FALSE	5202779	5600000	FALSE	92541	71700	FALSE	0	TRUE	0	TRUE	1.005	1.015	FALSE	50.45	54.6	42.6	FALSE	0	1	FALSE	Se	inter	4	3
Ec_Se_10_Ec2	Ec	Ec2	inter_species	Se	10	0	0.007	FALSE	0.986	0.95	FALSE	432	605	FALSE	0.87024	0.95	TRUE	0.9731648143	FALSE	5356366	5600000	FALSE	100772	71700	FALSE	0	TRUE	0	TRUE	1.005	1.015	FALSE	50.58	54.6	42.6	FALSE	0	1	FALSE	Se	inter	4	3
Ec_Se_10_Ec3	Ec	Ec3	inter_species	Se	10	0	0.007	FALSE	0.986	0.95	FALSE	520	605	FALSE	0.86166	0.95	TRUE	0.9653510471	FALSE	5375543	5600000	FALSE	109728	71700	FALSE	0	TRUE	0	TRUE	1.005	1.015	FALSE	50.6	54.6	42.6	FALSE	0	1	FALSE	Se	inter	4	3
Ec_Se_10_Ec4	Ec	Ec4	inter_species	Se	10	0	0.007	FALSE	0.986	0.95	FALSE	415	605	FALSE	0.87176	0.95	TRUE	0.9771283199	FALSE	5364046	5600000	FALSE	94466	71700	FALSE	0	TRUE	0	TRUE	1.006	1.015	FALSE	50.53	54.6	42.6	FALSE	0	1	FALSE	Se	inter	4	3
Ec_Se_10_Ec5	Ec	Ec5	inter_species	Se	10	0	0.007	FALSE	0.986	0.95	FALSE	874	605	TRUE	0.86941	0.95	TRUE	0.9741367807	FALSE	5631983	5600000	TRUE	85460	71700	FALSE	0	TRUE	0	TRUE	1.006	1.015	FALSE	50.42	54.6	42.6	FALSE	0	1	FALSE	Se	inter	4	3
Ec_Se_10_Ec6	Ec	Ec6	inter_species	Se	10	0	0.007	FALSE	0.986	0.95	FALSE	879	605	TRUE	0.8675	0.95	TRUE	0.9771038698	FALSE	5458791	5600000	FALSE	115454	71700	FALSE	0	TRUE	0	TRUE	1.006	1.015	FALSE	50.41	54.6	42.6	FALSE	0	1	FALSE	Se	inter	4	3
Ec_Se_10_Ec7	Ec	Ec7	inter_species	Se	10	0.007	0.007	FALSE	0.98	0.95	FALSE	623	605	TRUE	0.86962	0.95	TRUE	0.977616499	FALSE	5391344	5600000	FALSE	116372	71700	FALSE	0	TRUE	0	TRUE	1.004	1.015	FALSE	50.3	54.6	42.6	FALSE	0	1	FALSE	Se	inter	4	3
Ec_Se_10_Ec8	Ec	Ec8	inter_species	Se	10	0	0.007	FALSE	0.98	0.95	FALSE	778	605	TRUE	0.8759	0.95	TRUE	0.9772836653	FALSE	5493397	5600000	FALSE	104254	71700	FALSE	0	TRUE	0	TRUE	1.007	1.015	FALSE	50.41	54.6	42.6	FALSE	0	1	FALSE	Se	inter	4	3
Ec_Se_20_Ec1	Ec	Ec1	inter_species	Se	20	0.122	0.007	TRUE	0.858	0.95	TRUE	1267	605	TRUE	0.75765	0.95	TRUE	0.8338534767	TRUE	6124846	5600000	TRUE	64273	71700	TRUE	0	TRUE	0	TRUE	1.064	1.015	TRUE	50.7	54.6	42.6	FALSE	0	1	FALSE	Se	inter	4	3
Ec_Se_20_Ec2	Ec	Ec2	inter_species	Se	20	0.054	0.007	TRUE	0.932	0.95	TRUE	744	605	TRUE	0.77034	0.95	TRUE	0.8580211536	TRUE	6104394	5600000	TRUE	71876	71700	FALSE	0	TRUE	0	TRUE	1.053	1.015	TRUE	50.76	54.6	42.6	FALSE	0	1	FALSE	Se	inter	4	3
Ec_Se_20_Ec3	Ec	Ec3	inter_species	Se	20	0.061	0.007	TRUE	0.926	0.95	TRUE	811	605	TRUE	0.75499	0.95	TRUE	0.8282110209	TRUE	6334343	5600000	TRUE	72987	71700	FALSE	0	TRUE	0	TRUE	1.063	1.015	TRUE	50.87	54.6	42.6	FALSE	0	1	FALSE	Se	inter	4	3
Ec_Se_20_Ec4	Ec	Ec4	inter_species	Se	20	0.088	0.007	TRUE	0.865	0.95	TRUE	1028	605	TRUE	0.76988	0.95	TRUE	0.8484769108	TRUE	6180840	5600000	TRUE	48530	71700	TRUE	0	TRUE	0	TRUE	1.058	1.015	TRUE	50.79	54.6	42.6	FALSE	0	1	FALSE	Se	inter	4	3
Ec_Se_20_Ec5	Ec	Ec5	inter_species	Se	20	0.095	0.007	TRUE	0.872	0.95	TRUE	1618	605	TRUE	0.766	0.95	TRUE	0.814563243	TRUE	6759823	5600000	TRUE	43090	71700	TRUE	0	TRUE	0	TRUE	1.071	1.015	TRUE	50.72	54.6	42.6	FALSE	0	1	FALSE	Se	inter	4	3
Ec_Se_20_Ec6	Ec	Ec6	inter_species	Se	20	0.095	0.007	TRUE	0.878	0.95	TRUE	909	605	TRUE	0.76341	0.95	TRUE	0.8233866007	TRUE	6468181	5600000	TRUE	59856	71700	TRUE	0	TRUE	0	TRUE	1.069	1.015	TRUE	50.74	54.6	42.6	FALSE	0	1	FALSE	Se	inter	4	3
Ec_Se_20_Ec7	Ec	Ec7	inter_species	Se	20	0.081	0.007	TRUE	0.892	0.95	TRUE	1329	605	TRUE	0.76575	0.95	TRUE	0.8292525867	TRUE	6347569	5600000	TRUE	77813	71700	FALSE	0	TRUE	0	TRUE	1.056	1.015	TRUE	50.61	54.6	42.6	FALSE	0	1	FALSE	Se	inter	4	3
Ec_Se_20_Ec8	Ec	Ec8	inter_species	Se	20	0.061	0.007	TRUE	0.919	0.95	TRUE	1524	605	TRUE	0.77472	0.95	TRUE	0.8315516122	TRUE	6463397	5600000	TRUE	52397	71700	TRUE	0	TRUE	0	TRUE	1.063	1.015	TRUE	50.71	54.6	42.6	FALSE	0	1	FALSE	Se	inter	4	3
Ec_Se_30_Ec1	Ec	Ec1	inter_species	Se	30	0.493	0.007	TRUE	0.446	0.95	TRUE	1798	605	TRUE	0.65371	0.95	TRUE	0.550328059	TRUE	9243775	5600000	TRUE	14890	71700	TRUE	0	TRUE	0	TRUE	1.257	1.015	TRUE	51.2	54.6	42.6	FALSE	0	1	FALSE	Se	inter	4	3
Ec_Se_30_Ec2	Ec	Ec2	inter_species	Se	30	0.392	0.007	TRUE	0.574	0.95	TRUE	1306	605	TRUE	0.67125	0.95	TRUE	0.5516175518	TRUE	9346824	5600000	TRUE	17752	71700	TRUE	0	TRUE	0	TRUE	1.242	1.015	TRUE	51.23	54.6	42.6	FALSE	1	1	TRUE	Se	inter	4	3
Ec_Se_30_Ec3	Ec	Ec3	inter_species	Se	30	0.568	0.007	TRUE	0.405	0.95	TRUE	1200	605	TRUE	0.65099	0.95	TRUE	0.5548854359	TRUE	9437373	5600000	TRUE	18681	71700	TRUE	0	TRUE	0	TRUE	1.261	1.015	TRUE	51.24	54.6	42.6	FALSE	0	1	FALSE	Se	inter	4	3
Ec_Se_30_Ec4	Ec	Ec4	inter_species	Se	30	0.426	0.007	TRUE	0.527	0.95	TRUE	1582	605	TRUE	0.67139	0.95	TRUE	0.550454515	TRUE	9442957	5600000	TRUE	15517	71700	TRUE	0	TRUE	0	TRUE	1.257	1.015	TRUE	51.28	54.6	42.6	FALSE	1	1	TRUE	Se	inter	4	3
Ec_Se_30_Ec5	Ec	Ec5	inter_species	Se	30	0.466	0.007	TRUE	0.52	0.95	TRUE	1313	605	TRUE	0.65994	0.95	TRUE	0.5506625624	TRUE	9929829	5600000	TRUE	14929	71700	TRUE	0	TRUE	0	TRUE	1.255	1.015	TRUE	51.14	54.6	42.6	FALSE	0	1	FALSE	Se	inter	4	3
Ec_Se_30_Ec6	Ec	Ec6	inter_species	Se	30	0.473	0.007	TRUE	0.459	0.95	TRUE	1911	605	TRUE	0.6589	0.95	TRUE	0.5476047233	TRUE	9812463	5600000	TRUE	13862	71700	TRUE	0	TRUE	0	TRUE	1.266	1.015	TRUE	51.19	54.6	42.6	FALSE	2	1	TRUE	Se	inter	4	3
Ec_Se_30_Ec7	Ec	Ec7	inter_species	Se	30	0.493	0.007	TRUE	0.419	0.95	TRUE	1755	605	TRUE	0.66081	0.95	TRUE	0.5490305601	TRUE	9666178	5600000	TRUE	15112	71700	TRUE	0	TRUE	0	TRUE	1.267	1.015	TRUE	51.14	54.6	42.6	FALSE	0	1	FALSE	Se	inter	4	3
Ec_Se_30_Ec8	Ec	Ec8	inter_species	Se	30	0.48	0.007	TRUE	0.493	0.95	TRUE	1889	605	TRUE	0.67412	0.95	TRUE	0.5495514872	TRUE	9812473	5600000	TRUE	13821	71700	TRUE	0	TRUE	0	TRUE	1.251	1.015	TRUE	51.18	54.6	42.6	FALSE	0	1	FALSE	Se	inter	4	3
Ec_Se_40_Ec1	Ec	Ec1	inter_species	Se	40	0.608	0.007	TRUE	0.365	0.95	TRUE	833	605	TRUE	0.55048	0.95	TRUE	0.5247207472	TRUE	9643691	5600000	TRUE	20752	71700	TRUE	0	TRUE	0	TRUE	1.3	1.015	TRUE	51.24	54.6	42.6	FALSE	3	1	TRUE	Se	inter	4	3
Ec_Se_40_Ec2	Ec	Ec2	inter_species	Se	40	0.622	0.007	TRUE	0.351	0.95	TRUE	891	605	TRUE	0.56921	0.95	TRUE	0.5071662403	TRUE	9925139	5600000	TRUE	20621	71700	TRUE	0	TRUE	0	TRUE	1.296	1.015	TRUE	51.27	54.6	42.6	FALSE	1	1	TRUE	Se	inter	4	3
Ec_Se_40_Ec3	Ec	Ec3	inter_species	Se	40	0.669	0.007	TRUE	0.264	0.95	TRUE	1185	605	TRUE	0.54193	0.95	TRUE	0.5239416513	TRUE	9852631	5600000	TRUE	22019	71700	TRUE	0	TRUE	0	TRUE	1.301	1.015	TRUE	51.29	54.6	42.6	FALSE	1	1	TRUE	Se	inter	4	3
Ec_Se_40_Ec4	Ec	Ec4	inter_species	Se	40	0.52	0.007	TRUE	0.459	0.95	TRUE	838	605	TRUE	0.57238	0.95	TRUE	0.5167224166	TRUE	9907970	5600000	TRUE	21473	71700	TRUE	0	TRUE	0	TRUE	1.3	1.015	TRUE	51.31	54.6	42.6	FALSE	1	1	TRUE	Se	inter	4	3
Ec_Se_40_Ec5	Ec	Ec5	inter_species	Se	40	0.547	0.007	TRUE	0.432	0.95	TRUE	980	605	TRUE	0.56437	0.95	TRUE	0.5285245551	TRUE	10252174	5600000	TRUE	18358	71700	TRUE	0	TRUE	0	TRUE	1.288	1.015	TRUE	51.2	54.6	42.6	FALSE	4	1	TRUE	Se	inter	4	3
Ec_Se_40_Ec6	Ec	Ec6	inter_species	Se	40	0.581	0.007	TRUE	0.392	0.95	TRUE	957	605	TRUE	0.5552	0.95	TRUE	0.5215390704	TRUE	9992340	5600000	TRUE	17783	71700	TRUE	0	TRUE	0	TRUE	1.293	1.015	TRUE	51.22	54.6	42.6	FALSE	3	1	TRUE	Se	inter	4	3
Ec_Se_40_Ec7	Ec	Ec7	inter_species	Se	40	0.642	0.007	TRUE	0.331	0.95	TRUE	733	605	TRUE	0.56017	0.95	TRUE	0.5199082765	TRUE	9893318	5600000	TRUE	24707	71700	TRUE	0	TRUE	0	TRUE	1.296	1.015	TRUE	51.18	54.6	42.6	FALSE	1	1	TRUE	Se	inter	4	3
Ec_Se_40_Ec8	Ec	Ec8	inter_species	Se	40	0.595	0.007	TRUE	0.358	0.95	TRUE	853	605	TRUE	0.57223	0.95	TRUE	0.5111469638	TRUE	10083493	5600000	TRUE	21988	71700	TRUE	0	TRUE	0	TRUE	1.293	1.015	TRUE	51.22	54.6	42.6	FALSE	0	1	FALSE	Se	inter	4	3
Ec_Se_50_Ec1	Ec	Ec1	inter_species	Se	50	0.568	0.007	TRUE	0.405	0.95	TRUE	750	605	TRUE	0.53907	0.95	TRUE	0.5137746181	TRUE	9652911	5600000	TRUE	23035	71700	TRUE	0	TRUE	0	TRUE	1.307	1.015	TRUE	51.25	54.6	42.6	FALSE	0	1	FALSE	Se	inter	4	3
Ec_Se_50_Ec2	Ec	Ec2	inter_species	Se	50	0.676	0.007	TRUE	0.264	0.95	TRUE	1088	605	TRUE	0.51968	0.95	TRUE	0.507639019	TRUE	10018886	5600000	TRUE	21650	71700	TRUE	0	TRUE	0	TRUE	1.309	1.015	TRUE	51.28	54.6	42.6	FALSE	1	1	TRUE	Se	inter	4	3
Ec_Se_50_Ec3	Ec	Ec3	inter_species	Se	50	0.662	0.007	TRUE	0.304	0.95	TRUE	752	605	TRUE	0.5434	0.95	TRUE	0.5277516214	TRUE	9782130	5600000	TRUE	23216	71700	TRUE	0	TRUE	0	TRUE	1.306	1.015	TRUE	51.29	54.6	42.6	FALSE	1	1	TRUE	Se	inter	4	3
Ec_Se_50_Ec4	Ec	Ec4	inter_species	Se	50	0.608	0.007	TRUE	0.365	0.95	TRUE	780	605	TRUE	0.5168	0.95	TRUE	0.5155098757	TRUE	9900646	5600000	TRUE	21037	71700	TRUE	0	TRUE	0	TRUE	1.307	1.015	TRUE	51.31	54.6	42.6	FALSE	1	1	TRUE	Se	inter	4	3
Ec_Se_50_Ec5	Ec	Ec5	inter_species	Se	50	0.622	0.007	TRUE	0.297	0.95	TRUE	1602	605	TRUE	0.52828	0.95	TRUE	0.5193223631	TRUE	10355624	5600000	TRUE	19471	71700	TRUE	0	TRUE	0	TRUE	1.295	1.015	TRUE	51.2	54.6	42.6	FALSE	1	1	TRUE	Se	inter	4	3
Ec_Se_50_Ec6	Ec	Ec6	inter_species	Se	50	0.676	0.007	TRUE	0.257	0.95	TRUE	1517	605	TRUE	0.53099	0.95	TRUE	0.5267403165	TRUE	10114980	5600000	TRUE	18923	71700	TRUE	0	TRUE	0	TRUE	1.304	1.015	TRUE	51.23	54.6	42.6	FALSE	3	1	TRUE	Se	inter	4	3
Ec_Se_50_Ec7	Ec	Ec7	inter_species	Se	50	0.615	0.007	TRUE	0.297	0.95	TRUE	1150	605	TRUE	0.52911	0.95	TRUE	0.5240399046	TRUE	9976264	5600000	TRUE	26318	71700	TRUE	0	TRUE	0	TRUE	1.301	1.015	TRUE	51.18	54.6	42.6	FALSE	1	1	TRUE	Se	inter	4	3
Ec_Se_50_Ec8	Ec	Ec8	inter_species	Se	50	0.601	0.007	TRUE	0.385	0.95	TRUE	806	605	TRUE	0.51558	0.95	TRUE	0.5125860279	TRUE	10082858	5600000	TRUE	22627	71700	TRUE	0	TRUE	0	TRUE	1.3	1.015	TRUE	51.23	54.6	42.6	FALSE	4	1	TRUE	Se	inter	4	3
Ec_Self_0_Ec1	Ec	Ec1	self_check	Self	0	0	0.007	FALSE	0.98	0.95	FALSE	625	605	TRUE	0.97343	0.95	FALSE	0.989061563	FALSE	5160320	5600000	FALSE	105110	71700	FALSE	0	FALSE	0	FALSE	1.001	1.015	FALSE	50.44	54.6	42.6	FALSE	0	1	FALSE	Self	self	4	3
Ec_Self_0_Ec2	Ec	Ec2	self_check	Self	0	0	0.007	FALSE	0.986	0.95	FALSE	427	605	FALSE	0.97399	0.95	FALSE	0.983960704	FALSE	5308243	5600000	FALSE	107173	71700	FALSE	0	FALSE	0	FALSE	1.002	1.015	FALSE	50.57	54.6	42.6	FALSE	0	1	FALSE	Self	self	4	3
Ec_Self_0_Ec3	Ec	Ec3	self_check	Self	0	0	0.007	FALSE	0.986	0.95	FALSE	499	605	FALSE	0.96909	0.95	FALSE	0.9724670765	FALSE	5321401	5600000	FALSE	115036	71700	FALSE	0	FALSE	0	FALSE	1.002	1.015	FALSE	50.58	54.6	42.6	FALSE	0	1	FALSE	Self	self	4	3
Ec_Self_0_Ec4	Ec	Ec4	self_check	Self	0	0	0.007	FALSE	0.986	0.95	FALSE	380	605	FALSE	0.97328	0.95	FALSE	0.9849118236	FALSE	5322445	5600000	FALSE	100772	71700	FALSE	0	FALSE	0	FALSE	1.003	1.015	FALSE	50.51	54.6	42.6	FALSE	0	1	FALSE	Self	self	4	3
Ec_Self_0_Ec5	Ec	Ec5	self_check	Self	0	0	0.007	FALSE	0.986	0.95	FALSE	832	605	TRUE	0.97434	0.95	FALSE	0.9855219819	FALSE	5567320	5600000	FALSE	96549	71700	FALSE	0	FALSE	0	FALSE	1.003	1.015	FALSE	50.4	54.6	42.6	FALSE	0	1	FALSE	Self	self	4	3
Ec_Self_0_Ec6	Ec	Ec6	self_check	Self	0	0	0.007	FALSE	0.986	0.95	FALSE	789	605	TRUE	0.97422	0.95	FALSE	0.9853328691	FALSE	5413501	5600000	FALSE	115454	71700	FALSE	0	FALSE	0	FALSE	1.003	1.015	FALSE	50.4	54.6	42.6	FALSE	0	1	FALSE	Self	self	4	3
Ec_Self_0_Ec7	Ec	Ec7	self_check	Self	0	0	0.007	FALSE	0.986	0.95	FALSE	579	605	FALSE	0.97619	0.95	FALSE	0.9873028326	FALSE	5340597	5600000	FALSE	142894	71700	FALSE	0	FALSE	0	FALSE	1.002	1.015	FALSE	50.28	54.6	42.6	FALSE	0	1	FALSE	Self	self	4	3
Ec_Self_0_Ec8	Ec	Ec8	self_check	Self	0	0	0.007	FALSE	0.986	0.95	FALSE	794	605	TRUE	0.97628	0.95	FALSE	0.9862031538	FALSE	5430820	5600000	FALSE	115574	71700	FALSE	0	FALSE	0	FALSE	1.003	1.015	FALSE	50.4	54.6	42.6	FALSE	0	1	FALSE	Self	self	4	3
Ca_close_10_Ca1	Ca	Ca1	intra_species	close	10	0	0.007	FALSE	0.831	0.78	FALSE	38	111.8	FALSE	0.99999	0.95	FALSE	1	FALSE	1622107	2e+06	FALSE	154057	54208.2	FALSE	26	TRUE	28	TRUE	1	1.009	FALSE	30.47	35.3	26.4	FALSE	0	1	FALSE	close	intra	2	3
Ca_close_10_Ca2	Ca	Ca2	intra_species	close	10	0	0.007	FALSE	0.824	0.78	FALSE	50	111.8	FALSE	0.99999	0.95	FALSE	1	FALSE	1757101	2e+06	FALSE	206947	54208.2	FALSE	0	FALSE	0	FALSE	1.001	1.009	FALSE	30.23	35.3	26.4	FALSE	0	1	FALSE	close	intra	2	3
Ca_close_10_Ca3	Ca	Ca3	intra_species	close	10	0	0.007	FALSE	0.824	0.78	FALSE	43	111.8	FALSE	0.99997	0.95	FALSE	1	FALSE	1679960	2e+06	FALSE	147952	54208.2	FALSE	2	TRUE	9	TRUE	1.001	1.009	FALSE	30.39	35.3	26.4	FALSE	0	1	FALSE	close	intra	2	3
Ca_close_10_Ca4	Ca	Ca4	intra_species	close	10	0	0.007	FALSE	0.818	0.78	FALSE	26	111.8	FALSE	0.99994	0.95	FALSE	1	FALSE	1595553	2e+06	FALSE	234509	54208.2	FALSE	0	FALSE	0	FALSE	1	1.009	FALSE	30.52	35.3	26.4	FALSE	0	1	FALSE	close	intra	2	3
Ca_close_10_Ca5	Ca	Ca5	intra_species	close	10	0	0.007	FALSE	0.791	0.78	FALSE	44	111.8	FALSE	0.99998	0.95	FALSE	0.9981561221	FALSE	1687026	2e+06	FALSE	223119	54208.2	FALSE	0	FALSE	0	FALSE	1.002	1.009	FALSE	31.33	35.3	26.4	FALSE	0	1	FALSE	close	intra	2	3
Ca_close_10_Ca6	Ca	Ca6	intra_species	close	10	0	0.007	FALSE	0.831	0.78	FALSE	65	111.8	FALSE	1	0.95	FALSE	1	FALSE	1734609	2e+06	FALSE	192564	54208.2	FALSE	0	FALSE	0	FALSE	1.001	1.009	FALSE	30.18	35.3	26.4	FALSE	0	1	FALSE	close	intra	2	3
Ca_close_10_Ca7	Ca	Ca7	intra_species	close	10	0	0.007	FALSE	0.797	0.78	FALSE	66	111.8	FALSE	0.99999	0.95	FALSE	1	FALSE	1684709	2e+06	FALSE	143773	54208.2	FALSE	0	FALSE	0	FALSE	1.005	1.009	FALSE	31.27	35.3	26.4	FALSE	0	1	FALSE	close	intra	2	3
Ca_close_10_Ca8	Ca	Ca8	intra_species	close	10	0	0.007	FALSE	0.838	0.78	FALSE	36	111.8	FALSE	0.99555	0.95	FALSE	0.9986522755	FALSE	1641455	2e+06	FALSE	265670	54208.2	FALSE	12	TRUE	37	TRUE	1.006	1.009	FALSE	30.48	35.3	26.4	FALSE	0	1	FALSE	close	intra	2	3
Ca_close_20_Ca1	Ca	Ca1	intra_species	close	20	0	0.007	FALSE	0.831	0.78	FALSE	43	111.8	FALSE	0.99999	0.95	FALSE	1	FALSE	1621840	2e+06	FALSE	154057	54208.2	FALSE	33	TRUE	32	TRUE	1	1.009	FALSE	30.47	35.3	26.4	FALSE	0	1	FALSE	close	intra	2	3
Ca_close_20_Ca2	Ca	Ca2	intra_species	close	20	0	0.007	FALSE	0.824	0.78	FALSE	51	111.8	FALSE	0.99999	0.95	FALSE	1	FALSE	1757107	2e+06	FALSE	206947	54208.2	FALSE	1	FALSE	0	FALSE	1.001	1.009	FALSE	30.23	35.3	26.4	FALSE	0	1	FALSE	close	intra	2	3
Ca_close_20_Ca3	Ca	Ca3	intra_species	close	20	0	0.007	FALSE	0.824	0.78	FALSE	50	111.8	FALSE	0.99997	0.95	FALSE	1	FALSE	1693578	2e+06	FALSE	145251	54208.2	FALSE	2	TRUE	12	TRUE	1.006	1.009	FALSE	30.39	35.3	26.4	FALSE	0	1	FALSE	close	intra	2	3
Ca_close_20_Ca4	Ca	Ca4	intra_species	close	20	0	0.007	FALSE	0.818	0.78	FALSE	29	111.8	FALSE	0.99994	0.95	FALSE	1	FALSE	1595495	2e+06	FALSE	234509	54208.2	FALSE	1	FALSE	1	FALSE	1	1.009	FALSE	30.52	35.3	26.4	FALSE	0	1	FALSE	close	intra	2	3
Ca_close_20_Ca5	Ca	Ca5	intra_species	close	20	0	0.007	FALSE	0.791	0.78	FALSE	64	111.8	FALSE	0.99997	0.95	FALSE	0.9991898711	FALSE	1763696	2e+06	FALSE	161927	54208.2	FALSE	4	TRUE	0	FALSE	1.01	1.009	TRUE	31.25	35.3	26.4	FALSE	0	1	FALSE	close	intra	2	3
Ca_close_20_Ca6	Ca	Ca6	intra_species	close	20	0	0.007	FALSE	0.831	0.78	FALSE	60	111.8	FALSE	1	0.95	FALSE	1	FALSE	1734341	2e+06	FALSE	192564	54208.2	FALSE	0	FALSE	0	FALSE	1.001	1.009	FALSE	30.18	35.3	26.4	FALSE	0	1	FALSE	close	intra	2	3
Ca_close_20_Ca7	Ca	Ca7	intra_species	close	20	0	0.007	FALSE	0.804	0.78	FALSE	98	111.8	FALSE	0.99998	0.95	FALSE	1	FALSE	1792990	2e+06	FALSE	143773	54208.2	FALSE	0	FALSE	0	FALSE	1.006	1.009	FALSE	31.15	35.3	26.4	FALSE	0	1	FALSE	close	intra	2	3
Ca_close_20_Ca8	Ca	Ca8	intra_species	close	20	0.007	0.007	FALSE	0.831	0.78	FALSE	76	111.8	FALSE	0.99598	0.95	FALSE	0.9966442366	FALSE	1712601	2e+06	FALSE	116508	54208.2	FALSE	32	TRUE	40	TRUE	1.024	1.009	TRUE	30.46	35.3	26.4	FALSE	0	1	FALSE	close	intra	2	3
Ca_close_30_Ca1	Ca	Ca1	intra_species	close	30	0	0.007	FALSE	0.831	0.78	FALSE	45	111.8	FALSE	1	0.95	FALSE	1	FALSE	1622984	2e+06	FALSE	131585	54208.2	FALSE	30	TRUE	38	TRUE	1.001	1.009	FALSE	30.47	35.3	26.4	FALSE	0	1	FALSE	close	intra	2	3
Ca_close_30_Ca2	Ca	Ca2	intra_species	close	30	0	0.007	FALSE	0.824	0.78	FALSE	51	111.8	FALSE	0.99999	0.95	FALSE	1	FALSE	1756978	2e+06	FALSE	206947	54208.2	FALSE	1	FALSE	0	FALSE	1.001	1.009	FALSE	30.23	35.3	26.4	FALSE	0	1	FALSE	close	intra	2	3
Ca_close_30_Ca3	Ca	Ca3	intra_species	close	30	0	0.007	FALSE	0.811	0.78	FALSE	79	111.8	FALSE	0.99997	0.95	FALSE	0.9998508374	FALSE	1693181	2e+06	FALSE	95970	54208.2	FALSE	2	TRUE	11	TRUE	1.006	1.009	FALSE	30.4	35.3	26.4	FALSE	0	1	FALSE	close	intra	2	3
Ca_close_30_Ca4	Ca	Ca4	intra_species	close	30	0	0.007	FALSE	0.818	0.78	FALSE	30	111.8	FALSE	0.99993	0.95	FALSE	1	FALSE	1595680	2e+06	FALSE	234509	54208.2	FALSE	0	FALSE	0	FALSE	1	1.009	FALSE	30.52	35.3	26.4	FALSE	0	1	FALSE	close	intra	2	3
Ca_close_30_Ca5	Ca	Ca5	intra_species	close	30	0	0.007	FALSE	0.764	0.78	TRUE	385	111.8	TRUE	0.99996	0.95	FALSE	1	FALSE	1782411	2e+06	FALSE	36365	54208.2	TRUE	6	TRUE	0	FALSE	1.017	1.009	TRUE	31.23	35.3	26.4	FALSE	0	1	FALSE	close	intra	2	3
Ca_close_30_Ca6	Ca	Ca6	intra_species	close	30	0	0.007	FALSE	0.831	0.78	FALSE	60	111.8	FALSE	1	0.95	FALSE	1	FALSE	1734712	2e+06	FALSE	192564	54208.2	FALSE	0	FALSE	0	FALSE	1.001	1.009	FALSE	30.17	35.3	26.4	FALSE	0	1	FALSE	close	intra	2	3
Ca_close_30_Ca7	Ca	Ca7	intra_species	close	30	0	0.007	FALSE	0.804	0.78	FALSE	100	111.8	FALSE	0.99997	0.95	FALSE	1	FALSE	1814932	2e+06	FALSE	143773	54208.2	FALSE	0	FALSE	0	FALSE	1.006	1.009	FALSE	31.14	35.3	26.4	FALSE	0	1	FALSE	close	intra	2	3
Ca_close_30_Ca8	Ca	Ca8	intra_species	close	30	0.014	0.007	TRUE	0.757	0.78	TRUE	479	111.8	TRUE	0.9963	0.95	FALSE	0.9987996877	FALSE	1749035	2e+06	FALSE	29737	54208.2	TRUE	32	TRUE	46	TRUE	1.05	1.009	TRUE	30.44	35.3	26.4	FALSE	0	1	FALSE	close	intra	2	3
Ca_close_40_Ca1	Ca	Ca1	intra_species	close	40	0	0.007	FALSE	0.831	0.78	FALSE	48	111.8	FALSE	1	0.95	FALSE	1	FALSE	1622861	2e+06	FALSE	154057	54208.2	FALSE	22	TRUE	26	TRUE	1.001	1.009	FALSE	30.47	35.3	26.4	FALSE	0	1	FALSE	close	intra	2	3
Ca_close_40_Ca2	Ca	Ca2	intra_species	close	40	0	0.007	FALSE	0.824	0.78	FALSE	48	111.8	FALSE	0.99999	0.95	FALSE	1	FALSE	1757435	2e+06	FALSE	208946	54208.2	FALSE	1	FALSE	0	FALSE	1.001	1.009	FALSE	30.23	35.3	26.4	FALSE	0	1	FALSE	close	intra	2	3
Ca_close_40_Ca3	Ca	Ca3	intra_species	close	40	0.007	0.007	FALSE	0.797	0.78	FALSE	316	111.8	TRUE	0.99999	0.95	FALSE	1	FALSE	1715876	2e+06	FALSE	57818	54208.2	FALSE	2	TRUE	9	TRUE	1.025	1.009	TRUE	30.4	35.3	26.4	FALSE	0	1	FALSE	close	intra	2	3
Ca_close_40_Ca4	Ca	Ca4	intra_species	close	40	0	0.007	FALSE	0.818	0.78	FALSE	77	111.8	FALSE	0.99993	0.95	FALSE	1	FALSE	1597685	2e+06	FALSE	74036	54208.2	FALSE	1	FALSE	1	FALSE	1.002	1.009	FALSE	30.52	35.3	26.4	FALSE	0	1	FALSE	close	intra	2	3
Ca_close_40_Ca5	Ca	Ca5	intra_species	close	40	0	0.007	FALSE	0.709	0.78	TRUE	830	111.8	TRUE	0.99995	0.95	FALSE	1	FALSE	1802690	2e+06	FALSE	23506	54208.2	TRUE	5	TRUE	0	FALSE	1.035	1.009	TRUE	31.24	35.3	26.4	FALSE	0	1	FALSE	close	intra	2	3
Ca_close_40_Ca6	Ca	Ca6	intra_species	close	40	0	0.007	FALSE	0.831	0.78	FALSE	78	111.8	FALSE	1	0.95	FALSE	1	FALSE	1735633	2e+06	FALSE	164678	54208.2	FALSE	0	FALSE	0	FALSE	1.001	1.009	FALSE	30.18	35.3	26.4	FALSE	0	1	FALSE	close	intra	2	3
Ca_close_40_Ca7	Ca	Ca7	intra_species	close	40	0	0.007	FALSE	0.797	0.78	FALSE	102	111.8	FALSE	0.99996	0.95	FALSE	1	FALSE	1824501	2e+06	FALSE	143773	54208.2	FALSE	0	FALSE	0	FALSE	1.007	1.009	FALSE	31.12	35.3	26.4	FALSE	0	1	FALSE	close	intra	2	3
Ca_close_40_Ca8	Ca	Ca8	intra_species	close	40	0.02	0.007	TRUE	0.649	0.78	TRUE	1269	111.8	TRUE	0.9966	0.95	FALSE	0.9960288141	FALSE	1832515	2e+06	FALSE	12985	54208.2	TRUE	36	TRUE	51	TRUE	1.121	1.009	TRUE	30.44	35.3	26.4	FALSE	0	1	FALSE	close	intra	2	3
Ca_close_50_Ca1	Ca	Ca1	intra_species	close	50	0	0.007	FALSE	0.831	0.78	FALSE	55	111.8	FALSE	0.99999	0.95	FALSE	1	FALSE	1622389	2e+06	FALSE	115826	54208.2	FALSE	19	TRUE	27	TRUE	1.001	1.009	FALSE	30.47	35.3	26.4	FALSE	0	1	FALSE	close	intra	2	3
Ca_close_50_Ca2	Ca	Ca2	intra_species	close	50	0	0.007	FALSE	0.824	0.78	FALSE	76	111.8	FALSE	0.99999	0.95	FALSE	1	FALSE	1759911	2e+06	FALSE	136985	54208.2	FALSE	1	FALSE	0	FALSE	1.002	1.009	FALSE	30.22	35.3	26.4	FALSE	0	1	FALSE	close	intra	2	3
Ca_close_50_Ca3	Ca	Ca3	intra_species	close	50	0.007	0.007	FALSE	0.797	0.78	FALSE	194	111.8	TRUE	1	0.95	FALSE	1	FALSE	1709589	2e+06	FALSE	85041	54208.2	FALSE	2	TRUE	11	TRUE	1.017	1.009	TRUE	30.4	35.3	26.4	FALSE	0	1	FALSE	close	intra	2	3
Ca_close_50_Ca4	Ca	Ca4	intra_species	close	50	0	0.007	FALSE	0.818	0.78	FALSE	51	111.8	FALSE	0.99994	0.95	FALSE	1	FALSE	1596549	2e+06	FALSE	141839	54208.2	FALSE	1	FALSE	1	FALSE	1.001	1.009	FALSE	30.51	35.3	26.4	FALSE	0	1	FALSE	close	intra	2	3
Ca_close_50_Ca5	Ca	Ca5	intra_species	close	50	0.007	0.007	FALSE	0.709	0.78	TRUE	1068	111.8	TRUE	0.99993	0.95	FALSE	1	FALSE	1823343	2e+06	FALSE	14534	54208.2	TRUE	6	TRUE	0	FALSE	1.051	1.009	TRUE	31.24	35.3	26.4	FALSE	0	1	FALSE	close	intra	2	3
Ca_close_50_Ca6	Ca	Ca6	intra_species	close	50	0	0.007	FALSE	0.831	0.78	FALSE	85	111.8	FALSE	1	0.95	FALSE	1	FALSE	1737018	2e+06	FALSE	159947	54208.2	FALSE	0	FALSE	0	FALSE	1.002	1.009	FALSE	30.18	35.3	26.4	FALSE	0	1	FALSE	close	intra	2	3
Ca_close_50_Ca7	Ca	Ca7	intra_species	close	50	0	0.007	FALSE	0.804	0.78	FALSE	119	111.8	TRUE	0.99996	0.95	FALSE	1	FALSE	1829765	2e+06	FALSE	143773	54208.2	FALSE	0	FALSE	0	FALSE	1.008	1.009	FALSE	31.11	35.3	26.4	FALSE	0	1	FALSE	close	intra	2	3
Ca_close_50_Ca8	Ca	Ca8	intra_species	close	50	0.027	0.007	TRUE	0.622	0.78	TRUE	1453	111.8	TRUE	0.99686	0.95	FALSE	0.9919160215	FALSE	1836174	2e+06	FALSE	12431	54208.2	TRUE	32	TRUE	48	TRUE	1.131	1.009	TRUE	30.42	35.3	26.4	FALSE	0	1	FALSE	close	intra	2	3
Ca_Ec_10_Ca1	Ca	Ca1	inter_species	Ec	10	0	0.007	FALSE	0.831	0.78	FALSE	44	111.8	FALSE	0.90005	0.95	TRUE	0.991424112	FALSE	1635742	2e+06	FALSE	154057	54208.2	FALSE	0	TRUE	0	TRUE	1.003	1.009	FALSE	30.64	35.3	26.4	FALSE	0	1	FALSE	Ec	inter	2	3
Ca_Ec_10_Ca2	Ca	Ca2	inter_species	Ec	10	0	0.007	FALSE	0.824	0.78	FALSE	58	111.8	FALSE	0.90012	0.95	TRUE	0.9926012555	FALSE	1770263	2e+06	FALSE	206947	54208.2	FALSE	0	TRUE	0	TRUE	1.001	1.009	FALSE	30.38	35.3	26.4	FALSE	0	1	FALSE	Ec	inter	2	3
Ca_Ec_10_Ca3	Ca	Ca3	inter_species	Ec	10	0	0.007	FALSE	0.824	0.78	FALSE	48	111.8	FALSE	0.89987	0.95	TRUE	0.9961567738	FALSE	1684403	2e+06	FALSE	147952	54208.2	FALSE	0	TRUE	0	TRUE	1.001	1.009	FALSE	30.47	35.3	26.4	FALSE	0	1	FALSE	Ec	inter	2	3
Ca_Ec_10_Ca4	Ca	Ca4	inter_species	Ec	10	0	0.007	FALSE	0.818	0.78	FALSE	38	111.8	FALSE	0.8998	0.95	TRUE	0.9940275621	FALSE	1604601	2e+06	FALSE	234509	54208.2	FALSE	0	TRUE	0	TRUE	1	1.009	FALSE	30.64	35.3	26.4	FALSE	0	1	FALSE	Ec	inter	2	3
Ca_Ec_10_Ca5	Ca	Ca5	inter_species	Ec	10	0	0.007	FALSE	0.791	0.78	FALSE	40	111.8	FALSE	0.90001	0.95	TRUE	0.990788062	FALSE	1683855	2e+06	FALSE	223205	54208.2	FALSE	0	TRUE	0	TRUE	1.001	1.009	FALSE	31.51	35.3	26.4	FALSE	0	1	FALSE	Ec	inter	2	3
Ca_Ec_10_Ca6	Ca	Ca6	inter_species	Ec	10	0	0.007	FALSE	0.831	0.78	FALSE	77	111.8	FALSE	0.90003	0.95	TRUE	0.9891347362	FALSE	1753446	2e+06	FALSE	175111	54208.2	FALSE	0	TRUE	0	TRUE	1.001	1.009	FALSE	30.4	35.3	26.4	FALSE	0	1	FALSE	Ec	inter	2	3
Ca_Ec_10_Ca7	Ca	Ca7	inter_species	Ec	10	0	0.007	FALSE	0.797	0.78	FALSE	60	111.8	FALSE	0.89992	0.95	TRUE	0.9877774168	FALSE	1684382	2e+06	FALSE	143773	54208.2	FALSE	0	TRUE	0	TRUE	1.005	1.009	FALSE	31.57	35.3	26.4	FALSE	0	1	FALSE	Ec	inter	2	3
Ca_Ec_10_Ca8	Ca	Ca8	inter_species	Ec	10	0	0.007	FALSE	0.838	0.78	FALSE	26	111.8	FALSE	0.89358	0.95	TRUE	0.9875743203	FALSE	1645276	2e+06	FALSE	265608	54208.2	FALSE	0	TRUE	0	TRUE	1.002	1.009	FALSE	30.73	35.3	26.4	FALSE	0	1	FALSE	Ec	inter	2	3
Ca_Ec_20_Ca1	Ca	Ca1	inter_species	Ec	20	0	0.007	FALSE	0.831	0.78	FALSE	105	111.8	FALSE	0.80004	0.95	TRUE	0.9502098087	FALSE	1706755	2e+06	FALSE	154057	54208.2	FALSE	0	TRUE	0	TRUE	1.002	1.009	FALSE	31.56	35.3	26.4	FALSE	0	1	FALSE	Ec	inter	2	3
Ca_Ec_20_Ca2	Ca	Ca2	inter_species	Ec	20	0	0.007	FALSE	0.824	0.78	FALSE	185	111.8	TRUE	0.8001	0.95	TRUE	0.9301501471	TRUE	1889550	2e+06	FALSE	206947	54208.2	FALSE	0	TRUE	0	TRUE	1.001	1.009	FALSE	31.67	35.3	26.4	FALSE	0	1	FALSE	Ec	inter	2	3
Ca_Ec_20_Ca3	Ca	Ca3	inter_species	Ec	20	0	0.007	FALSE	0.824	0.78	FALSE	129	111.8	TRUE	0.79979	0.95	TRUE	0.9444153995	TRUE	1777001	2e+06	FALSE	145251	54208.2	FALSE	0	TRUE	0	TRUE	1.002	1.009	FALSE	31.51	35.3	26.4	FALSE	0	1	FALSE	Ec	inter	2	3
Ca_Ec_20_Ca4	Ca	Ca4	inter_species	Ec	20	0	0.007	FALSE	0.818	0.78	FALSE	167	111.8	TRUE	0.79965	0.95	TRUE	0.9339417779	TRUE	1700327	2e+06	FALSE	206109	54208.2	FALSE	0	TRUE	0	TRUE	1	1.009	FALSE	31.81	35.3	26.4	FALSE	0	1	FALSE	Ec	inter	2	3
Ca_Ec_20_Ca5	Ca	Ca5	inter_species	Ec	20	0	0.007	FALSE	0.797	0.78	FALSE	149	111.8	TRUE	0.8	0.95	TRUE	0.9181125019	TRUE	1818680	2e+06	FALSE	170114	54208.2	FALSE	0	TRUE	0	TRUE	1.001	1.009	FALSE	33.11	35.3	26.4	FALSE	0	1	FALSE	Ec	inter	2	3
Ca_Ec_20_Ca6	Ca	Ca6	inter_species	Ec	20	0	0.007	FALSE	0.831	0.78	FALSE	182	111.8	TRUE	0.80003	0.95	TRUE	0.9157162203	TRUE	1894906	2e+06	FALSE	175111	54208.2	FALSE	0	TRUE	0	TRUE	1.001	1.009	FALSE	32.07	35.3	26.4	FALSE	0	1	FALSE	Ec	inter	2	3
Ca_Ec_20_Ca7	Ca	Ca7	inter_species	Ec	20	0	0.007	FALSE	0.797	0.78	FALSE	147	111.8	TRUE	0.79986	0.95	TRUE	0.9267916725	TRUE	1795570	2e+06	FALSE	143773	54208.2	FALSE	0	TRUE	0	TRUE	1.005	1.009	FALSE	32.82	35.3	26.4	FALSE	0	1	FALSE	Ec	inter	2	3
Ca_Ec_20_Ca8	Ca	Ca8	inter_species	Ec	20	0.007	0.007	FALSE	0.831	0.78	FALSE	98	111.8	FALSE	0.79286	0.95	TRUE	0.9312180674	TRUE	1744676	2e+06	FALSE	225287	54208.2	FALSE	0	TRUE	0	TRUE	1.002	1.009	FALSE	32	35.3	26.4	FALSE	0	1	FALSE	Ec	inter	2	3
Ca_Ec_30_Ca1	Ca	Ca1	inter_species	Ec	30	0.02	0.007	TRUE	0.824	0.78	FALSE	384	111.8	TRUE	0.70004	0.95	TRUE	0.7983087625	TRUE	2028366	2e+06	TRUE	104903	54208.2	FALSE	0	TRUE	0	TRUE	1.003	1.009	FALSE	34.54	35.3	26.4	FALSE	0	1	FALSE	Ec	inter	2	3
Ca_Ec_30_Ca2	Ca	Ca2	inter_species	Ec	30	0.007	0.007	FALSE	0.824	0.78	FALSE	472	111.8	TRUE	0.70011	0.95	TRUE	0.7783998276	TRUE	2255927	2e+06	TRUE	151296	54208.2	FALSE	0	TRUE	0	TRUE	1.002	1.009	FALSE	34.66	35.3	26.4	FALSE	0	1	FALSE	Ec	inter	2	3
Ca_Ec_30_Ca3	Ca	Ca3	inter_species	Ec	30	0	0.007	FALSE	0.824	0.78	FALSE	406	111.8	TRUE	0.69972	0.95	TRUE	0.7940852029	TRUE	2110923	2e+06	TRUE	109579	54208.2	FALSE	0	TRUE	0	TRUE	1.002	1.009	FALSE	34.55	35.3	26.4	FALSE	0	1	FALSE	Ec	inter	2	3
Ca_Ec_30_Ca4	Ca	Ca4	inter_species	Ec	30	0.007	0.007	FALSE	0.818	0.78	FALSE	363	111.8	TRUE	0.69961	0.95	TRUE	0.815544749	TRUE	1955902	2e+06	FALSE	147025	54208.2	FALSE	0	TRUE	0	TRUE	1	1.009	FALSE	34.17	35.3	26.4	FALSE	0	1	FALSE	Ec	inter	2	3
Ca_Ec_30_Ca5	Ca	Ca5	inter_species	Ec	30	0.007	0.007	FALSE	0.791	0.78	FALSE	354	111.8	TRUE	0.70001	0.95	TRUE	0.8103351678	TRUE	2058448	2e+06	TRUE	215254	54208.2	FALSE	0	TRUE	0	TRUE	1.001	1.009	FALSE	35.13	35.3	26.4	FALSE	0	1	FALSE	Ec	inter	2	3
Ca_Ec_30_Ca6	Ca	Ca6	inter_species	Ec	30	0	0.007	FALSE	0.838	0.78	FALSE	424	111.8	TRUE	0.70004	0.95	TRUE	0.7912207888	TRUE	2190122	2e+06	TRUE	159947	54208.2	FALSE	0	TRUE	0	TRUE	1.001	1.009	FALSE	34.53	35.3	26.4	FALSE	0	1	FALSE	Ec	inter	2	3
Ca_Ec_30_Ca7	Ca	Ca7	inter_species	Ec	30	0	0.007	FALSE	0.818	0.78	FALSE	372	111.8	TRUE	0.69981	0.95	TRUE	0.8096648498	TRUE	2054269	2e+06	TRUE	109031	54208.2	FALSE	0	TRUE	0	TRUE	1.005	1.009	FALSE	35.06	35.3	26.4	FALSE	0	1	FALSE	Ec	inter	2	3
Ca_Ec_30_Ca8	Ca	Ca8	inter_species	Ec	30	0	0.007	FALSE	0.838	0.78	FALSE	338	111.8	TRUE	0.69347	0.95	TRUE	0.7963650415	TRUE	2039504	2e+06	TRUE	265582	54208.2	FALSE	0	TRUE	0	TRUE	1.001	1.009	FALSE	34.7	35.3	26.4	FALSE	0	1	FALSE	Ec	inter	2	3
Ca_Ec_40_Ca1	Ca	Ca1	inter_species	Ec	40	0.047	0.007	TRUE	0.791	0.78	FALSE	730	111.8	TRUE	0.60004	0.95	TRUE	0.5613980707	TRUE	2882587	2e+06	TRUE	90129	54208.2	FALSE	0	TRUE	0	TRUE	1.001	1.009	FALSE	39.19	35.3	26.4	TRUE	0	1	FALSE	Ec	inter	2	3
Ca_Ec_40_Ca2	Ca	Ca2	inter_species	Ec	40	0.088	0.007	TRUE	0.797	0.78	FALSE	882	111.8	TRUE	0.60009	0.95	TRUE	0.4902008582	TRUE	3567783	2e+06	TRUE	8662	54208.2	TRUE	0	TRUE	0	TRUE	1.001	1.009	FALSE	40.58	35.3	26.4	TRUE	0	1	FALSE	Ec	inter	2	3
Ca_Ec_40_Ca3	Ca	Ca3	inter_species	Ec	40	0.041	0.007	TRUE	0.811	0.78	FALSE	810	111.8	TRUE	0.59968	0.95	TRUE	0.5437318096	TRUE	3083386	2e+06	TRUE	38765	54208.2	TRUE	0	TRUE	0	TRUE	1.002	1.009	FALSE	39.57	35.3	26.4	TRUE	0	1	FALSE	Ec	inter	2	3
Ca_Ec_40_Ca4	Ca	Ca4	inter_species	Ec	40	0.007	0.007	FALSE	0.838	0.78	FALSE	718	111.8	TRUE	0.59962	0.95	TRUE	0.5774306589	TRUE	2760536	2e+06	TRUE	86113	54208.2	FALSE	0	TRUE	0	TRUE	1.001	1.009	FALSE	38.9	35.3	26.4	TRUE	0	1	FALSE	Ec	inter	2	3
Ca_Ec_40_Ca5	Ca	Ca5	inter_species	Ec	40	0.068	0.007	TRUE	0.784	0.78	FALSE	772	111.8	TRUE	0.60003	0.95	TRUE	0.5954422438	TRUE	2787700	2e+06	TRUE	106533	54208.2	FALSE	0	TRUE	0	TRUE	1.002	1.009	FALSE	39.05	35.3	26.4	TRUE	0	1	FALSE	Ec	inter	2	3
Ca_Ec_40_Ca6	Ca	Ca6	inter_species	Ec	40	0.041	0.007	TRUE	0.804	0.78	FALSE	833	111.8	TRUE	0.60003	0.95	TRUE	0.5538848322	TRUE	3130892	2e+06	TRUE	85397	54208.2	FALSE	0	TRUE	0	TRUE	1.002	1.009	FALSE	39.1	35.3	26.4	TRUE	0	1	FALSE	Ec	inter	2	3
Ca_Ec_40_Ca7	Ca	Ca7	inter_species	Ec	40	0.061	0.007	TRUE	0.764	0.78	TRUE	793	111.8	TRUE	0.59979	0.95	TRUE	0.5739633129	TRUE	2896411	2e+06	TRUE	57769	54208.2	FALSE	0	TRUE	0	TRUE	1.005	1.009	FALSE	39.37	35.3	26.4	TRUE	0	1	FALSE	Ec	inter	2	3
Ca_Ec_40_Ca8	Ca	Ca8	inter_species	Ec	40	0.034	0.007	TRUE	0.818	0.78	FALSE	709	111.8	TRUE	0.5938	0.95	TRUE	0.5914151552	TRUE	2736099	2e+06	TRUE	147089	54208.2	FALSE	0	TRUE	0	TRUE	1.002	1.009	FALSE	38.66	35.3	26.4	TRUE	0	1	FALSE	Ec	inter	2	3
Ca_Ec_50_Ca1	Ca	Ca1	inter_species	Ec	50	0.203	0.007	TRUE	0.723	0.78	TRUE	1367	111.8	TRUE	0.50003	0.95	TRUE	0.6609093796	TRUE	5039200	2e+06	TRUE	5958	54208.2	TRUE	0	TRUE	0	TRUE	1.004	1.009	FALSE	44.07	35.3	26.4	TRUE	0	1	FALSE	Ec	inter	2	3
Ca_Ec_50_Ca2	Ca	Ca2	inter_species	Ec	50	0.25	0.007	TRUE	0.649	0.78	TRUE	1310	111.8	TRUE	0.50007	0.95	TRUE	0.6785824208	TRUE	5941006	2e+06	TRUE	6686	54208.2	TRUE	0	TRUE	0	TRUE	1.004	1.009	FALSE	44.55	35.3	26.4	TRUE	0	1	FALSE	Ec	inter	2	3
Ca_Ec_50_Ca3	Ca	Ca3	inter_species	Ec	50	0.155	0.007	TRUE	0.743	0.78	TRUE	1451	111.8	TRUE	0.49963	0.95	TRUE	0.6579770009	TRUE	5421117	2e+06	TRUE	6162	54208.2	TRUE	0	TRUE	0	TRUE	1.005	1.009	FALSE	44.32	35.3	26.4	TRUE	0	1	FALSE	Ec	inter	2	3
Ca_Ec_50_Ca4	Ca	Ca4	inter_species	Ec	50	0.209	0.007	TRUE	0.716	0.78	TRUE	1202	111.8	TRUE	0.49976	0.95	TRUE	0.6404957787	TRUE	4812366	2e+06	TRUE	5640	54208.2	TRUE	0	TRUE	0	TRUE	1.005	1.009	FALSE	43.92	35.3	26.4	TRUE	0	1	FALSE	Ec	inter	2	3
Ca_Ec_50_Ca5	Ca	Ca5	inter_species	Ec	50	0.155	0.007	TRUE	0.703	0.78	TRUE	1441	111.8	TRUE	0.5	0.95	TRUE	0.6049455008	TRUE	4508474	2e+06	TRUE	5743	54208.2	TRUE	0	TRUE	0	TRUE	1.005	1.009	FALSE	43.33	35.3	26.4	TRUE	0	1	FALSE	Ec	inter	2	3
Ca_Ec_50_Ca6	Ca	Ca6	inter_species	Ec	50	0.203	0.007	TRUE	0.716	0.78	TRUE	1382	111.8	TRUE	0.50002	0.95	TRUE	0.658406996	TRUE	5409221	2e+06	TRUE	6240	54208.2	TRUE	0	TRUE	0	TRUE	1.006	1.009	FALSE	43.91	35.3	26.4	TRUE	0	1	FALSE	Ec	inter	2	3
Ca_Ec_50_Ca7	Ca	Ca7	inter_species	Ec	50	0.155	0.007	TRUE	0.736	0.78	TRUE	1440	111.8	TRUE	0.49981	0.95	TRUE	0.6469362306	TRUE	4990996	2e+06	TRUE	5684	54208.2	TRUE	0	TRUE	0	TRUE	1.004	1.009	FALSE	44	35.3	26.4	TRUE	0	1	FALSE	Ec	inter	2	3
Ca_Ec_50_Ca8	Ca	Ca8	inter_species	Ec	50	0.142	0.007	TRUE	0.736	0.78	TRUE	1151	111.8	TRUE	0.49471	0.95	TRUE	0.6139795228	TRUE	4480508	2e+06	TRUE	5778	54208.2	TRUE	0	TRUE	0	TRUE	1.005	1.009	FALSE	43.15	35.3	26.4	TRUE	0	1	FALSE	Ec	inter	2	3
Ca_far_10_Ca1	Ca	Ca1	intra_species	far	10	0.047	0.007	TRUE	0.5	0.78	TRUE	1578	111.8	TRUE	0.99999	0.95	FALSE	0.9997651384	FALSE	2463893	2e+06	TRUE	2615	54208.2	TRUE	107	TRUE	144	TRUE	1.449	1.009	TRUE	30.41	35.3	26.4	FALSE	3	1	TRUE	distant	intra	2	3
Ca_far_10_Ca2	Ca	Ca2	intra_species	far	10	0.02	0.007	TRUE	0.804	0.78	FALSE	217	111.8	TRUE	0.99995	0.95	FALSE	1	FALSE	1956724	2e+06	FALSE	206947	54208.2	FALSE	356	TRUE	455	TRUE	1.066	1.009	TRUE	30.32	35.3	26.4	FALSE	0	1	FALSE	distant	intra	2	3
Ca_far_10_Ca3	Ca	Ca3	intra_species	far	10	0	0.007	FALSE	0.824	0.78	FALSE	121	111.8	TRUE	0.99997	0.95	FALSE	1	FALSE	1737076	2e+06	FALSE	145251	54208.2	FALSE	55	TRUE	71	TRUE	1.02	1.009	TRUE	30.35	35.3	26.4	FALSE	0	1	FALSE	distant	intra	2	3
Ca_far_10_Ca4	Ca	Ca4	intra_species	far	10	0	0.007	FALSE	0.818	0.78	FALSE	124	111.8	TRUE	0.99992	0.95	FALSE	1	FALSE	1662416	2e+06	FALSE	206109	54208.2	FALSE	67	TRUE	63	TRUE	1.032	1.009	TRUE	30.55	35.3	26.4	FALSE	0	1	FALSE	distant	intra	2	3
Ca_far_10_Ca5	Ca	Ca5	intra_species	far	10	0.034	0.007	TRUE	0.764	0.78	TRUE	182	111.8	TRUE	0.99999	0.95	FALSE	1	FALSE	1846544	2e+06	FALSE	170107	54208.2	FALSE	286	TRUE	358	TRUE	1.063	1.009	TRUE	31.26	35.3	26.4	FALSE	1	1	TRUE	distant	intra	2	3
Ca_far_10_Ca6	Ca	Ca6	intra_species	far	10	0	0.007	FALSE	0.831	0.78	FALSE	138	111.8	TRUE	1	0.95	FALSE	1	FALSE	1795243	2e+06	FALSE	159947	54208.2	FALSE	59	TRUE	70	TRUE	1.021	1.009	TRUE	30.15	35.3	26.4	FALSE	0	1	FALSE	distant	intra	2	3
Ca_far_10_Ca7	Ca	Ca7	intra_species	far	10	0.02	0.007	TRUE	0.777	0.78	TRUE	206	111.8	TRUE	0.99999	0.95	FALSE	1	FALSE	1845913	2e+06	FALSE	109031	54208.2	FALSE	297	TRUE	349	TRUE	1.061	1.009	TRUE	31.23	35.3	26.4	FALSE	0	1	FALSE	distant	intra	2	3
Ca_far_10_Ca8	Ca	Ca8	intra_species	far	10	0.014	0.007	TRUE	0.824	0.78	FALSE	157	111.8	TRUE	0.9958	0.95	FALSE	1	FALSE	1770777	2e+06	FALSE	265450	54208.2	FALSE	310	TRUE	348	TRUE	1.056	1.009	TRUE	30.54	35.3	26.4	FALSE	0	1	FALSE	distant	intra	2	3
Ca_far_20_Ca1	Ca	Ca1	intra_species	far	20	0.101	0.007	TRUE	0.324	0.78	TRUE	2116	111.8	TRUE	0.99999	0.95	FALSE	1	FALSE	2699489	2e+06	TRUE	2061	54208.2	TRUE	142	TRUE	176	TRUE	1.608	1.009	TRUE	30.39	35.3	26.4	FALSE	3	1	TRUE	distant	intra	2	3
Ca_far_20_Ca2	Ca	Ca2	intra_species	far	20	0.473	0.007	TRUE	0.345	0.78	TRUE	395	111.8	TRUE	0.99992	0.95	FALSE	1	FALSE	3203425	2e+06	TRUE	19618	54208.2	TRUE	475	TRUE	634	TRUE	1.513	1.009	TRUE	30.75	35.3	26.4	FALSE	5	1	TRUE	distant	intra	2	3
Ca_far_20_Ca3	Ca	Ca3	intra_species	far	20	0.007	0.007	FALSE	0.811	0.78	FALSE	306	111.8	TRUE	0.99997	0.95	FALSE	1	FALSE	2088162	2e+06	TRUE	29253	54208.2	TRUE	91	TRUE	122	TRUE	1.092	1.009	TRUE	30.09	35.3	26.4	FALSE	0	1	FALSE	distant	intra	2	3
Ca_far_20_Ca4	Ca	Ca4	intra_species	far	20	0.014	0.007	TRUE	0.791	0.78	FALSE	323	111.8	TRUE	0.99994	0.95	FALSE	1	FALSE	1974006	2e+06	FALSE	48047	54208.2	TRUE	95	TRUE	135	TRUE	1.135	1.009	TRUE	30.41	35.3	26.4	FALSE	0	1	FALSE	distant	intra	2	3
Ca_far_20_Ca5	Ca	Ca5	intra_species	far	20	0.412	0.007	TRUE	0.378	0.78	TRUE	402	111.8	TRUE	0.99999	0.95	FALSE	1	FALSE	3192717	2e+06	TRUE	21937	54208.2	TRUE	551	TRUE	628	TRUE	1.552	1.009	TRUE	30.81	35.3	26.4	FALSE	7	1	TRUE	distant	intra	2	3
Ca_far_20_Ca6	Ca	Ca6	intra_species	far	20	0	0.007	FALSE	0.818	0.78	FALSE	318	111.8	TRUE	1	0.95	FALSE	1	FALSE	2137324	2e+06	TRUE	39498	54208.2	TRUE	97	TRUE	136	TRUE	1.111	1.009	TRUE	29.99	35.3	26.4	FALSE	0	1	FALSE	distant	intra	2	3
Ca_far_20_Ca7	Ca	Ca7	intra_species	far	20	0.426	0.007	TRUE	0.365	0.78	TRUE	411	111.8	TRUE	0.99998	0.95	FALSE	1	FALSE	3132447	2e+06	TRUE	18317	54208.2	TRUE	572	TRUE	664	TRUE	1.592	1.009	TRUE	30.91	35.3	26.4	FALSE	4	1	TRUE	distant	intra	2	3
Ca_far_20_Ca8	Ca	Ca8	intra_species	far	20	0.412	0.007	TRUE	0.399	0.78	TRUE	433	111.8	TRUE	0.99631	0.95	FALSE	1	FALSE	3077034	2e+06	TRUE	17785	54208.2	TRUE	491	TRUE	604	TRUE	1.524	1.009	TRUE	30.86	35.3	26.4	FALSE	5	1	TRUE	distant	intra	2	3
Ca_far_30_Ca1	Ca	Ca1	intra_species	far	30	0.108	0.007	TRUE	0.311	0.78	TRUE	2616	111.8	TRUE	1	0.95	FALSE	1	FALSE	2539975	2e+06	TRUE	2056	54208.2	TRUE	146	TRUE	200	TRUE	1.536	1.009	TRUE	30.4	35.3	26.4	FALSE	3	1	TRUE	distant	intra	2	3
Ca_far_30_Ca2	Ca	Ca2	intra_species	far	30	0.554	0.007	TRUE	0.189	0.78	TRUE	586	111.8	TRUE	0.99987	0.95	FALSE	1	FALSE	3316744	2e+06	TRUE	25803	54208.2	TRUE	568	TRUE	809	TRUE	1.588	1.009	TRUE	30.79	35.3	26.4	FALSE	7	1	TRUE	distant	intra	2	3
Ca_far_30_Ca3	Ca	Ca3	intra_species	far	30	0.014	0.007	TRUE	0.635	0.78	TRUE	1210	111.8	TRUE	0.99999	0.95	FALSE	1	FALSE	2223998	2e+06	TRUE	5635	54208.2	TRUE	109	TRUE	138	TRUE	1.175	1.009	TRUE	30.06	35.3	26.4	FALSE	0	1	FALSE	distant	intra	2	3
Ca_far_30_Ca4	Ca	Ca4	intra_species	far	30	0.074	0.007	TRUE	0.338	0.78	TRUE	2682	111.8	TRUE	0.99994	0.95	FALSE	1	FALSE	2595690	2e+06	TRUE	1907	54208.2	TRUE	107	TRUE	153	TRUE	1.549	1.009	TRUE	30.46	35.3	26.4	FALSE	4	1	TRUE	distant	intra	2	3
Ca_far_30_Ca5	Ca	Ca5	intra_species	far	30	0.561	0.007	TRUE	0.203	0.78	TRUE	295	111.8	TRUE	0.99999	0.95	FALSE	1	FALSE	3291076	2e+06	TRUE	40817	54208.2	TRUE	599	TRUE	768	TRUE	1.616	1.009	TRUE	30.82	35.3	26.4	FALSE	7	1	TRUE	distant	intra	2	3
Ca_far_30_Ca6	Ca	Ca6	intra_species	far	30	0.068	0.007	TRUE	0.351	0.78	TRUE	2509	111.8	TRUE	1	0.95	FALSE	1	FALSE	2544000	2e+06	TRUE	2421	54208.2	TRUE	107	TRUE	147	TRUE	1.373	1.009	TRUE	30.03	35.3	26.4	FALSE	1	1	TRUE	distant	intra	2	3
Ca_far_30_Ca7	Ca	Ca7	intra_species	far	30	0.601	0.007	TRUE	0.209	0.78	TRUE	366	111.8	TRUE	0.99996	0.95	FALSE	1	FALSE	3211929	2e+06	TRUE	33910	54208.2	TRUE	605	TRUE	784	TRUE	1.635	1.009	TRUE	30.91	35.3	26.4	FALSE	6	1	TRUE	distant	intra	2	3
Ca_far_30_Ca8	Ca	Ca8	intra_species	far	30	0.527	0.007	TRUE	0.236	0.78	TRUE	453	111.8	TRUE	0.99682	0.95	FALSE	0.9967369164	FALSE	3217935	2e+06	TRUE	26316	54208.2	TRUE	578	TRUE	773	TRUE	1.576	1.009	TRUE	30.88	35.3	26.4	FALSE	7	1	TRUE	distant	intra	2	3
Ca_far_40_Ca1	Ca	Ca1	intra_species	far	40	0.155	0.007	TRUE	0.243	0.78	TRUE	3361	111.8	TRUE	0.99999	0.95	FALSE	1	FALSE	2684890	2e+06	TRUE	2708	54208.2	TRUE	153	TRUE	206	TRUE	1.672	1.009	TRUE	30.4	35.3	26.4	FALSE	4	1	TRUE	distant	intra	2	3
Ca_far_40_Ca2	Ca	Ca2	intra_species	far	40	0.561	0.007	TRUE	0.162	0.78	TRUE	626	111.8	TRUE	0.99988	0.95	FALSE	1	FALSE	3323456	2e+06	TRUE	36711	54208.2	TRUE	626	TRUE	854	TRUE	1.599	1.009	TRUE	30.79	35.3	26.4	FALSE	7	1	TRUE	distant	intra	2	3
Ca_far_40_Ca3	Ca	Ca3	intra_species	far	40	0.095	0.007	TRUE	0.291	0.78	TRUE	3951	111.8	TRUE	0.99997	0.95	FALSE	1	FALSE	2687614	2e+06	TRUE	1885	54208.2	TRUE	116	TRUE	155	TRUE	1.552	1.009	TRUE	30.14	35.3	26.4	FALSE	2	1	TRUE	distant	intra	2	3
Ca_far_40_Ca4	Ca	Ca4	intra_species	far	40	0.149	0.007	TRUE	0.209	0.78	TRUE	3646	111.8	TRUE	0.99992	0.95	FALSE	1	FALSE	2666112	2e+06	TRUE	2007	54208.2	TRUE	116	TRUE	167	TRUE	1.654	1.009	TRUE	30.46	35.3	26.4	FALSE	6	1	TRUE	distant	intra	2	3
Ca_far_40_Ca5	Ca	Ca5	intra_species	far	40	0.514	0.007	TRUE	0.189	0.78	TRUE	241	111.8	TRUE	0.99999	0.95	FALSE	1	FALSE	3295945	2e+06	TRUE	65214	54208.2	FALSE	607	TRUE	827	TRUE	1.617	1.009	TRUE	30.82	35.3	26.4	FALSE	7	1	TRUE	distant	intra	2	3
Ca_far_40_Ca6	Ca	Ca6	intra_species	far	40	0.108	0.007	TRUE	0.223	0.78	TRUE	3968	111.8	TRUE	1	0.95	FALSE	1	FALSE	2834237	2e+06	TRUE	2078	54208.2	TRUE	116	TRUE	161	TRUE	1.601	1.009	TRUE	30.14	35.3	26.4	FALSE	1	1	TRUE	distant	intra	2	3
Ca_far_40_Ca7	Ca	Ca7	intra_species	far	40	0.574	0.007	TRUE	0.169	0.78	TRUE	368	111.8	TRUE	0.99997	0.95	FALSE	1	FALSE	3222699	2e+06	TRUE	48770	54208.2	TRUE	658	TRUE	907	TRUE	1.643	1.009	TRUE	30.92	35.3	26.4	FALSE	7	1	TRUE	distant	intra	2	3
Ca_far_40_Ca8	Ca	Ca8	intra_species	far	40	0.554	0.007	TRUE	0.176	0.78	TRUE	557	111.8	TRUE	0.99721	0.95	FALSE	0.9961099115	FALSE	3261473	2e+06	TRUE	34898	54208.2	TRUE	615	TRUE	833	TRUE	1.603	1.009	TRUE	30.9	35.3	26.4	FALSE	7	1	TRUE	distant	intra	2	3
Ca_far_50_Ca1	Ca	Ca1	intra_species	far	50	0.209	0.007	TRUE	0.264	0.78	TRUE	3278	111.8	TRUE	0.99999	0.95	FALSE	1	FALSE	2707367	2e+06	TRUE	3456	54208.2	TRUE	146	TRUE	206	TRUE	1.679	1.009	TRUE	30.43	35.3	26.4	FALSE	5	1	TRUE	distant	intra	2	3
Ca_far_50_Ca2	Ca	Ca2	intra_species	far	50	0.554	0.007	TRUE	0.155	0.78	TRUE	629	111.8	TRUE	0.99983	0.95	FALSE	1	FALSE	3316945	2e+06	TRUE	41574	54208.2	TRUE	627	TRUE	898	TRUE	1.6	1.009	TRUE	30.79	35.3	26.4	FALSE	7	1	TRUE	distant	intra	2	3
Ca_far_50_Ca3	Ca	Ca3	intra_species	far	50	0.088	0.007	TRUE	0.27	0.78	TRUE	4468	111.8	TRUE	0.99999	0.95	FALSE	1	FALSE	2687915	2e+06	TRUE	1927	54208.2	TRUE	116	TRUE	156	TRUE	1.577	1.009	TRUE	30.16	35.3	26.4	FALSE	2	1	TRUE	distant	intra	2	3
Ca_far_50_Ca4	Ca	Ca4	intra_species	far	50	0.128	0.007	TRUE	0.27	0.78	TRUE	3848	111.8	TRUE	0.99994	0.95	FALSE	1	FALSE	2697171	2e+06	TRUE	2226	54208.2	TRUE	117	TRUE	173	TRUE	1.677	1.009	TRUE	30.47	35.3	26.4	FALSE	6	1	TRUE	distant	intra	2	3
Ca_far_50_Ca5	Ca	Ca5	intra_species	far	50	0.514	0.007	TRUE	0.182	0.78	TRUE	221	111.8	TRUE	1	0.95	FALSE	1	FALSE	3295283	2e+06	TRUE	81856	54208.2	FALSE	608	TRUE	857	TRUE	1.618	1.009	TRUE	30.82	35.3	26.4	FALSE	7	1	TRUE	distant	intra	2	3
Ca_far_50_Ca6	Ca	Ca6	intra_species	far	50	0.108	0.007	TRUE	0.25	0.78	TRUE	4095	111.8	TRUE	1	0.95	FALSE	1	FALSE	2833349	2e+06	TRUE	2413	54208.2	TRUE	115	TRUE	171	TRUE	1.609	1.009	TRUE	30.14	35.3	26.4	FALSE	1	1	TRUE	distant	intra	2	3
Ca_far_50_Ca7	Ca	Ca7	intra_species	far	50	0.588	0.007	TRUE	0.169	0.78	TRUE	390	111.8	TRUE	0.99997	0.95	FALSE	1	FALSE	3221171	2e+06	TRUE	52388	54208.2	TRUE	637	TRUE	899	TRUE	1.642	1.009	TRUE	30.91	35.3	26.4	FALSE	7	1	TRUE	distant	intra	2	3
Ca_far_50_Ca8	Ca	Ca8	intra_species	far	50	0.574	0.007	TRUE	0.142	0.78	TRUE	603	111.8	TRUE	0.99767	0.95	FALSE	0.9952219262	FALSE	3254291	2e+06	TRUE	35631	54208.2	TRUE	641	TRUE	867	TRUE	1.605	1.009	TRUE	30.9	35.3	26.4	FALSE	7	1	TRUE	distant	intra	2	3
Ca_intermediate_10_Ca1	Ca	Ca1	intra_species	intermediate	10	0	0.007	FALSE	0.75	0.78	TRUE	538	111.8	TRUE	0.99999	0.95	FALSE	1	FALSE	1830361	2e+06	FALSE	18233	54208.2	TRUE	78	TRUE	55	TRUE	1.108	1.009	TRUE	30.36	35.3	26.4	FALSE	0	1	FALSE	intermediate	intra	2	3
Ca_intermediate_10_Ca2	Ca	Ca2	intra_species	intermediate	10	0	0.007	FALSE	0.824	0.78	FALSE	76	111.8	FALSE	1	0.95	FALSE	1	FALSE	1779621	2e+06	FALSE	142782	54208.2	FALSE	28	TRUE	40	TRUE	1.011	1.009	TRUE	30.21	35.3	26.4	FALSE	0	1	FALSE	intermediate	intra	2	3
Ca_intermediate_10_Ca3	Ca	Ca3	intra_species	intermediate	10	0	0.007	FALSE	0.824	0.78	FALSE	102	111.8	FALSE	0.99988	0.95	FALSE	0.9992926145	FALSE	1732263	2e+06	FALSE	150205	54208.2	FALSE	65	TRUE	74	TRUE	1.026	1.009	TRUE	30.39	35.3	26.4	FALSE	0	1	FALSE	intermediate	intra	2	3
Ca_intermediate_10_Ca4	Ca	Ca4	intra_species	intermediate	10	0	0.007	FALSE	0.818	0.78	FALSE	116	111.8	TRUE	0.99994	0.95	FALSE	1	FALSE	1657264	2e+06	FALSE	147025	54208.2	FALSE	43	TRUE	76	TRUE	1.03	1.009	TRUE	30.49	35.3	26.4	FALSE	0	1	FALSE	intermediate	intra	2	3
Ca_intermediate_10_Ca5	Ca	Ca5	intra_species	intermediate	10	0.007	0.007	FALSE	0.791	0.78	FALSE	64	111.8	FALSE	0.99999	0.95	FALSE	1	FALSE	1699587	2e+06	FALSE	222983	54208.2	FALSE	42	TRUE	88	TRUE	1.009	1.009	FALSE	31.3	35.3	26.4	FALSE	0	1	FALSE	intermediate	intra	2	3
Ca_intermediate_10_Ca6	Ca	Ca6	intra_species	intermediate	10	0	0.007	FALSE	0.831	0.78	FALSE	204	111.8	TRUE	1	0.95	FALSE	1	FALSE	1831764	2e+06	FALSE	192564	54208.2	FALSE	62	TRUE	89	TRUE	1.047	1.009	TRUE	30.17	35.3	26.4	FALSE	0	1	FALSE	intermediate	intra	2	3
Ca_intermediate_10_Ca7	Ca	Ca7	intra_species	intermediate	10	0	0.007	FALSE	0.797	0.78	FALSE	69	111.8	FALSE	0.99995	0.95	FALSE	1	FALSE	1680795	2e+06	FALSE	217642	54208.2	FALSE	66	TRUE	46	TRUE	1.011	1.009	TRUE	31.31	35.3	26.4	FALSE	0	1	FALSE	intermediate	intra	2	3
Ca_intermediate_10_Ca8	Ca	Ca8	intra_species	intermediate	10	0	0.007	FALSE	0.838	0.78	FALSE	72	111.8	FALSE	0.99591	0.95	FALSE	0.9987223624	FALSE	1674107	2e+06	FALSE	265476	54208.2	FALSE	88	TRUE	61	TRUE	1.022	1.009	TRUE	30.48	35.3	26.4	FALSE	0	1	FALSE	intermediate	intra	2	3
Ca_intermediate_20_Ca1	Ca	Ca1	intra_species	intermediate	20	0	0.007	FALSE	0.689	0.78	TRUE	926	111.8	TRUE	0.99999	0.95	FALSE	1	FALSE	1923855	2e+06	FALSE	8953	54208.2	TRUE	85	TRUE	48	TRUE	1.164	1.009	TRUE	30.36	35.3	26.4	FALSE	0	1	FALSE	intermediate	intra	2	3
Ca_intermediate_20_Ca2	Ca	Ca2	intra_species	intermediate	20	0	0.007	FALSE	0.824	0.78	FALSE	180	111.8	TRUE	0.99999	0.95	FALSE	1	FALSE	1949142	2e+06	FALSE	65550	54208.2	FALSE	69	TRUE	81	TRUE	1.046	1.009	TRUE	30.04	35.3	26.4	FALSE	0	1	FALSE	intermediate	intra	2	3
Ca_intermediate_20_Ca3	Ca	Ca3	intra_species	intermediate	20	0.014	0.007	TRUE	0.811	0.78	FALSE	267	111.8	TRUE	0.99987	0.95	FALSE	1	FALSE	1978341	2e+06	FALSE	39571	54208.2	TRUE	86	TRUE	127	TRUE	1.11	1.009	TRUE	30.33	35.3	26.4	FALSE	0	1	FALSE	intermediate	intra	2	3
Ca_intermediate_20_Ca4	Ca	Ca4	intra_species	intermediate	20	0.014	0.007	TRUE	0.797	0.78	FALSE	220	111.8	TRUE	0.99992	0.95	FALSE	1	FALSE	1850934	2e+06	FALSE	54941	54208.2	FALSE	75	TRUE	113	TRUE	1.09	1.009	TRUE	30.39	35.3	26.4	FALSE	0	1	FALSE	intermediate	intra	2	3
Ca_intermediate_20_Ca5	Ca	Ca5	intra_species	intermediate	20	0.014	0.007	TRUE	0.784	0.78	FALSE	111	111.8	FALSE	0.99998	0.95	FALSE	1	FALSE	1819961	2e+06	FALSE	106533	54208.2	FALSE	93	TRUE	134	TRUE	1.03	1.009	TRUE	31.22	35.3	26.4	FALSE	0	1	FALSE	intermediate	intra	2	3
Ca_intermediate_20_Ca6	Ca	Ca6	intra_species	intermediate	20	0.034	0.007	TRUE	0.777	0.78	TRUE	367	111.8	TRUE	1	0.95	FALSE	1	FALSE	2169353	2e+06	TRUE	31754	54208.2	TRUE	117	TRUE	140	TRUE	1.175	1.009	TRUE	30.07	35.3	26.4	FALSE	0	1	FALSE	intermediate	intra	2	3
Ca_intermediate_20_Ca7	Ca	Ca7	intra_species	intermediate	20	0.014	0.007	TRUE	0.764	0.78	TRUE	148	111.8	TRUE	0.99995	0.95	FALSE	0.9993604561	FALSE	1824326	2e+06	FALSE	66677	54208.2	FALSE	108	TRUE	47	TRUE	1.047	1.009	TRUE	31.22	35.3	26.4	FALSE	0	1	FALSE	intermediate	intra	2	3
Ca_intermediate_20_Ca8	Ca	Ca8	intra_species	intermediate	20	0	0.007	FALSE	0.838	0.78	FALSE	201	111.8	TRUE	0.99642	0.95	FALSE	0.9942302336	FALSE	1950427	2e+06	FALSE	57758	54208.2	FALSE	134	TRUE	137	TRUE	1.087	1.009	TRUE	30.19	35.3	26.4	FALSE	0	1	FALSE	intermediate	intra	2	3
Ca_intermediate_30_Ca1	Ca	Ca1	intra_species	intermediate	30	0.007	0.007	FALSE	0.608	0.78	TRUE	1323	111.8	TRUE	1	0.95	FALSE	1	FALSE	1793109	2e+06	FALSE	5829	54208.2	TRUE	95	TRUE	50	TRUE	1.097	1.009	TRUE	30.37	35.3	26.4	FALSE	0	1	FALSE	intermediate	intra	2	3
Ca_intermediate_30_Ca2	Ca	Ca2	intra_species	intermediate	30	0.02	0.007	TRUE	0.5	0.78	TRUE	2290	111.8	TRUE	0.99999	0.95	FALSE	0.9999450248	FALSE	2098097	2e+06	TRUE	3017	54208.2	TRUE	80	TRUE	89	TRUE	1.163	1.009	TRUE	30.06	35.3	26.4	FALSE	0	1	FALSE	intermediate	intra	2	3
Ca_intermediate_30_Ca3	Ca	Ca3	intra_species	intermediate	30	0.068	0.007	TRUE	0.459	0.78	TRUE	2554	111.8	TRUE	0.99972	0.95	FALSE	0.999750026	FALSE	2310712	2e+06	TRUE	2221	54208.2	TRUE	91	TRUE	130	TRUE	1.361	1.009	TRUE	30.34	35.3	26.4	FALSE	0	1	FALSE	intermediate	intra	2	3
Ca_intermediate_30_Ca4	Ca	Ca4	intra_species	intermediate	30	0.027	0.007	TRUE	0.392	0.78	TRUE	2486	111.8	TRUE	0.99995	0.95	FALSE	1	FALSE	2173846	2e+06	TRUE	2132	54208.2	TRUE	85	TRUE	124	TRUE	1.329	1.009	TRUE	30.49	35.3	26.4	FALSE	1	1	TRUE	intermediate	intra	2	3
Ca_intermediate_30_Ca5	Ca	Ca5	intra_species	intermediate	30	0.014	0.007	TRUE	0.595	0.78	TRUE	1081	111.8	TRUE	0.99997	0.95	FALSE	1	FALSE	1835193	2e+06	FALSE	6835	54208.2	TRUE	97	TRUE	142	TRUE	1.047	1.009	TRUE	31.2	35.3	26.4	FALSE	0	1	FALSE	intermediate	intra	2	3
Ca_intermediate_30_Ca6	Ca	Ca6	intra_species	intermediate	30	0.095	0.007	TRUE	0.338	0.78	TRUE	3023	111.8	TRUE	1	0.95	FALSE	1	FALSE	2798425	2e+06	TRUE	2012	54208.2	TRUE	126	TRUE	157	TRUE	1.597	1.009	TRUE	30.18	35.3	26.4	FALSE	2	1	TRUE	intermediate	intra	2	3
Ca_intermediate_30_Ca7	Ca	Ca7	intra_species	intermediate	30	0.014	0.007	TRUE	0.615	0.78	TRUE	1211	111.8	TRUE	0.99986	0.95	FALSE	1	FALSE	1865050	2e+06	FALSE	5607	54208.2	TRUE	113	TRUE	74	TRUE	1.082	1.009	TRUE	31.23	35.3	26.4	FALSE	0	1	FALSE	intermediate	intra	2	3
Ca_intermediate_30_Ca8	Ca	Ca8	intra_species	intermediate	30	0.034	0.007	TRUE	0.48	0.78	TRUE	2299	111.8	TRUE	0.99685	0.95	FALSE	0.9954575508	FALSE	2215110	2e+06	TRUE	2549	54208.2	TRUE	136	TRUE	153	TRUE	1.286	1.009	TRUE	30.24	35.3	26.4	FALSE	0	1	FALSE	intermediate	intra	2	3
Ca_intermediate_40_Ca1	Ca	Ca1	intra_species	intermediate	40	0.014	0.007	TRUE	0.534	0.78	TRUE	2752	111.8	TRUE	0.99999	0.95	FALSE	1	FALSE	1870833	2e+06	FALSE	2806	54208.2	TRUE	84	TRUE	53	TRUE	1.185	1.009	TRUE	30.35	35.3	26.4	FALSE	0	1	FALSE	intermediate	intra	2	3
Ca_intermediate_40_Ca2	Ca	Ca2	intra_species	intermediate	40	0.047	0.007	TRUE	0.311	0.78	TRUE	4010	111.8	TRUE	0.99999	0.95	FALSE	0.9999537374	FALSE	2188939	2e+06	TRUE	1650	54208.2	TRUE	79	TRUE	96	TRUE	1.266	1.009	TRUE	30.06	35.3	26.4	FALSE	1	1	TRUE	intermediate	intra	2	3
Ca_intermediate_40_Ca3	Ca	Ca3	intra_species	intermediate	40	0.122	0.007	TRUE	0.236	0.78	TRUE	4074	111.8	TRUE	0.99959	0.95	FALSE	0.999227999	FALSE	2528531	2e+06	TRUE	1877	54208.2	TRUE	92	TRUE	141	TRUE	1.564	1.009	TRUE	30.38	35.3	26.4	FALSE	2	1	TRUE	intermediate	intra	2	3
Ca_intermediate_40_Ca4	Ca	Ca4	intra_species	intermediate	40	0.074	0.007	TRUE	0.25	0.78	TRUE	4337	111.8	TRUE	0.99996	0.95	FALSE	1	FALSE	2382658	2e+06	TRUE	1560	54208.2	TRUE	96	TRUE	138	TRUE	1.545	1.009	TRUE	30.51	35.3	26.4	FALSE	1	1	TRUE	intermediate	intra	2	3
Ca_intermediate_40_Ca5	Ca	Ca5	intra_species	intermediate	40	0.027	0.007	TRUE	0.372	0.78	TRUE	3282	111.8	TRUE	1	0.95	FALSE	1	FALSE	1878885	2e+06	FALSE	2158	54208.2	TRUE	111	TRUE	151	TRUE	1.12	1.009	TRUE	31.21	35.3	26.4	FALSE	0	1	FALSE	intermediate	intra	2	3
Ca_intermediate_40_Ca6	Ca	Ca6	intra_species	intermediate	40	0.149	0.007	TRUE	0.209	0.78	TRUE	3524	111.8	TRUE	1	0.95	FALSE	1	FALSE	2856001	2e+06	TRUE	2654	54208.2	TRUE	128	TRUE	160	TRUE	1.658	1.009	TRUE	30.15	35.3	26.4	FALSE	3	1	TRUE	intermediate	intra	2	3
Ca_intermediate_40_Ca7	Ca	Ca7	intra_species	intermediate	40	0.027	0.007	TRUE	0.405	0.78	TRUE	3530	111.8	TRUE	0.99983	0.95	FALSE	1	FALSE	1910202	2e+06	FALSE	1956	54208.2	TRUE	121	TRUE	70	TRUE	1.174	1.009	TRUE	31.24	35.3	26.4	FALSE	0	1	FALSE	intermediate	intra	2	3
Ca_intermediate_40_Ca8	Ca	Ca8	intra_species	intermediate	40	0.074	0.007	TRUE	0.257	0.78	TRUE	4135	111.8	TRUE	0.99719	0.95	FALSE	0.9967774377	FALSE	2487807	2e+06	TRUE	1677	54208.2	TRUE	148	TRUE	177	TRUE	1.542	1.009	TRUE	30.31	35.3	26.4	FALSE	1	1	TRUE	intermediate	intra	2	3
Ca_intermediate_50_Ca1	Ca	Ca1	intra_species	intermediate	50	0.014	0.007	TRUE	0.52	0.78	TRUE	3041	111.8	TRUE	1	0.95	FALSE	1	FALSE	1869848	2e+06	FALSE	2619	54208.2	TRUE	87	TRUE	53	TRUE	1.188	1.009	TRUE	30.35	35.3	26.4	FALSE	0	1	FALSE	intermediate	intra	2	3
Ca_intermediate_50_Ca2	Ca	Ca2	intra_species	intermediate	50	0.041	0.007	TRUE	0.291	0.78	TRUE	4541	111.8	TRUE	0.99999	0.95	FALSE	1	FALSE	2174106	2e+06	TRUE	1583	54208.2	TRUE	75	TRUE	94	TRUE	1.284	1.009	TRUE	30.03	35.3	26.4	FALSE	1	1	TRUE	intermediate	intra	2	3
Ca_intermediate_50_Ca3	Ca	Ca3	intra_species	intermediate	50	0.108	0.007	TRUE	0.27	0.78	TRUE	4203	111.8	TRUE	0.9995	0.95	FALSE	0.999033234	FALSE	2534556	2e+06	TRUE	2110	54208.2	TRUE	97	TRUE	145	TRUE	1.572	1.009	TRUE	30.35	35.3	26.4	FALSE	2	1	TRUE	intermediate	intra	2	3
Ca_intermediate_50_Ca4	Ca	Ca4	intra_species	intermediate	50	0.081	0.007	TRUE	0.264	0.78	TRUE	4649	111.8	TRUE	0.99995	0.95	FALSE	1	FALSE	2388794	2e+06	TRUE	1619	54208.2	TRUE	89	TRUE	132	TRUE	1.561	1.009	TRUE	30.51	35.3	26.4	FALSE	1	1	TRUE	intermediate	intra	2	3
Ca_intermediate_50_Ca5	Ca	Ca5	intra_species	intermediate	50	0.034	0.007	TRUE	0.318	0.78	TRUE	3905	111.8	TRUE	0.99999	0.95	FALSE	1	FALSE	1868835	2e+06	FALSE	1756	54208.2	TRUE	112	TRUE	149	TRUE	1.136	1.009	TRUE	31.2	35.3	26.4	FALSE	0	1	FALSE	intermediate	intra	2	3
Ca_intermediate_50_Ca6	Ca	Ca6	intra_species	intermediate	50	0.169	0.007	TRUE	0.216	0.78	TRUE	3639	111.8	TRUE	1	0.95	FALSE	1	FALSE	2872625	2e+06	TRUE	2817	54208.2	TRUE	126	TRUE	153	TRUE	1.664	1.009	TRUE	30.16	35.3	26.4	FALSE	3	1	TRUE	intermediate	intra	2	3
Ca_intermediate_50_Ca7	Ca	Ca7	intra_species	intermediate	50	0.041	0.007	TRUE	0.351	0.78	TRUE	4185	111.8	TRUE	0.99985	0.95	FALSE	1	FALSE	1899289	2e+06	FALSE	1678	54208.2	TRUE	122	TRUE	77	TRUE	1.195	1.009	TRUE	31.23	35.3	26.4	FALSE	0	1	FALSE	intermediate	intra	2	3
Ca_intermediate_50_Ca8	Ca	Ca8	intra_species	intermediate	50	0.081	0.007	TRUE	0.155	0.78	TRUE	4526	111.8	TRUE	0.99764	0.95	FALSE	0.9968999113	FALSE	2479241	2e+06	TRUE	1776	54208.2	TRUE	144	TRUE	176	TRUE	1.551	1.009	TRUE	30.32	35.3	26.4	FALSE	3	1	TRUE	intermediate	intra	2	3
Ca_Lm_10_Ca1	Ca	Ca1	inter_species	Lm	10	0	0.007	FALSE	0.831	0.78	FALSE	72	111.8	FALSE	0.90005	0.95	TRUE	0.9799361819	FALSE	1654558	2e+06	FALSE	154057	54208.2	FALSE	0	TRUE	0	TRUE	1.002	1.009	FALSE	30.67	35.3	26.4	FALSE	0	1	FALSE	Lm	inter	2	3
Ca_Lm_10_Ca2	Ca	Ca2	inter_species	Lm	10	0	0.007	FALSE	0.824	0.78	FALSE	89	111.8	FALSE	0.90007	0.95	TRUE	0.9800776811	FALSE	1792922	2e+06	FALSE	206947	54208.2	FALSE	0	TRUE	0	TRUE	1.001	1.009	FALSE	30.42	35.3	26.4	FALSE	0	1	FALSE	Lm	inter	2	3
Ca_Lm_10_Ca3	Ca	Ca3	inter_species	Lm	10	0.007	0.007	FALSE	0.818	0.78	FALSE	81	111.8	FALSE	0.89998	0.95	TRUE	0.9788575311	FALSE	1713964	2e+06	FALSE	147952	54208.2	FALSE	0	TRUE	0	TRUE	1.001	1.009	FALSE	30.58	35.3	26.4	FALSE	0	1	FALSE	Lm	inter	2	3
Ca_Lm_10_Ca4	Ca	Ca4	inter_species	Lm	10	0	0.007	FALSE	0.824	0.78	FALSE	61	111.8	FALSE	0.89993	0.95	TRUE	0.9819207027	FALSE	1624928	2e+06	FALSE	234509	54208.2	FALSE	0	TRUE	0	TRUE	1	1.009	FALSE	30.68	35.3	26.4	FALSE	0	1	FALSE	Lm	inter	2	3
Ca_Lm_10_Ca5	Ca	Ca5	inter_species	Lm	10	0	0.007	FALSE	0.791	0.78	FALSE	73	111.8	FALSE	0.89999	0.95	TRUE	0.9779829031	FALSE	1707374	2e+06	FALSE	222983	54208.2	FALSE	0	TRUE	0	TRUE	1.001	1.009	FALSE	31.52	35.3	26.4	FALSE	0	1	FALSE	Lm	inter	2	3
Ca_Lm_10_Ca6	Ca	Ca6	inter_species	Lm	10	0.007	0.007	FALSE	0.824	0.78	FALSE	137	111.8	TRUE	0.90003	0.95	TRUE	0.9691980704	FALSE	1783532	2e+06	FALSE	175111	54208.2	FALSE	0	TRUE	0	TRUE	1.001	1.009	FALSE	30.42	35.3	26.4	FALSE	0	1	FALSE	Lm	inter	2	3
Ca_Lm_10_Ca7	Ca	Ca7	inter_species	Lm	10	0	0.007	FALSE	0.797	0.78	FALSE	90	111.8	FALSE	0.89996	0.95	TRUE	0.9781784104	FALSE	1701155	2e+06	FALSE	217642	54208.2	FALSE	0	TRUE	0	TRUE	1.005	1.009	FALSE	31.52	35.3	26.4	FALSE	0	1	FALSE	Lm	inter	2	3
Ca_Lm_10_Ca8	Ca	Ca8	inter_species	Lm	10	0	0.007	FALSE	0.838	0.78	FALSE	47	111.8	FALSE	0.89532	0.95	TRUE	0.9814999128	FALSE	1655489	2e+06	FALSE	225287	54208.2	FALSE	0	TRUE	0	TRUE	1.001	1.009	FALSE	30.65	35.3	26.4	FALSE	0	1	FALSE	Lm	inter	2	3
Ca_Lm_20_Ca1	Ca	Ca1	inter_species	Lm	20	0.007	0.007	FALSE	0.838	0.78	FALSE	314	111.8	TRUE	0.80004	0.95	TRUE	0.8247500432	TRUE	1966463	2e+06	FALSE	115825	54208.2	FALSE	0	TRUE	0	TRUE	1.002	1.009	FALSE	31.81	35.3	26.4	FALSE	0	1	FALSE	Lm	inter	2	3
Ca_Lm_20_Ca2	Ca	Ca2	inter_species	Lm	20	0.007	0.007	FALSE	0.845	0.78	FALSE	433	111.8	TRUE	0.80007	0.95	TRUE	0.7703458391	TRUE	2282106	2e+06	TRUE	142782	54208.2	FALSE	0	TRUE	0	TRUE	1.001	1.009	FALSE	32.09	35.3	26.4	FALSE	0	1	FALSE	Lm	inter	2	3
Ca_Lm_20_Ca3	Ca	Ca3	inter_species	Lm	20	0.007	0.007	FALSE	0.838	0.78	FALSE	365	111.8	TRUE	0.79998	0.95	TRUE	0.7829163764	TRUE	2144173	2e+06	TRUE	109579	54208.2	FALSE	0	TRUE	0	TRUE	1.001	1.009	FALSE	32.11	35.3	26.4	FALSE	0	1	FALSE	Lm	inter	2	3
Ca_Lm_20_Ca4	Ca	Ca4	inter_species	Lm	20	0.027	0.007	TRUE	0.811	0.78	FALSE	313	111.8	TRUE	0.79988	0.95	TRUE	0.8080043119	TRUE	1972976	2e+06	FALSE	147015	54208.2	FALSE	0	TRUE	0	TRUE	1.001	1.009	FALSE	31.94	35.3	26.4	FALSE	0	1	FALSE	Lm	inter	2	3
Ca_Lm_20_Ca5	Ca	Ca5	inter_species	Lm	20	0.02	0.007	TRUE	0.791	0.78	FALSE	332	111.8	TRUE	0.8	0.95	TRUE	0.7892775748	TRUE	2115976	2e+06	TRUE	161927	54208.2	FALSE	0	TRUE	0	TRUE	1.001	1.009	FALSE	32.69	35.3	26.4	FALSE	0	1	FALSE	Lm	inter	2	3
Ca_Lm_20_Ca6	Ca	Ca6	inter_species	Lm	20	0.041	0.007	TRUE	0.811	0.78	FALSE	460	111.8	TRUE	0.80003	0.95	TRUE	0.7375025086	TRUE	2344958	2e+06	TRUE	153783	54208.2	FALSE	0	TRUE	0	TRUE	1.001	1.009	FALSE	32.18	35.3	26.4	FALSE	0	1	FALSE	Lm	inter	2	3
Ca_Lm_20_Ca7	Ca	Ca7	inter_species	Lm	20	0.034	0.007	TRUE	0.797	0.78	FALSE	368	111.8	TRUE	0.7999	0.95	TRUE	0.7753240316	TRUE	2147126	2e+06	TRUE	109031	54208.2	FALSE	0	TRUE	0	TRUE	1.004	1.009	FALSE	32.81	35.3	26.4	FALSE	0	1	FALSE	Lm	inter	2	3
Ca_Lm_20_Ca8	Ca	Ca8	inter_species	Lm	20	0	0.007	FALSE	0.851	0.78	FALSE	309	111.8	TRUE	0.79539	0.95	TRUE	0.8077231011	TRUE	2005027	2e+06	TRUE	178765	54208.2	FALSE	0	TRUE	0	TRUE	1.001	1.009	FALSE	31.89	35.3	26.4	FALSE	0	1	FALSE	Lm	inter	2	3
Ca_Lm_30_Ca1	Ca	Ca1	inter_species	Lm	30	0.196	0.007	TRUE	0.723	0.78	TRUE	712	111.8	TRUE	0.70005	0.95	TRUE	0.5813464916	TRUE	3890395	2e+06	TRUE	8275	54208.2	TRUE	0	TRUE	0	TRUE	1.002	1.009	FALSE	34.79	35.3	26.4	FALSE	0	1	FALSE	Lm	inter	2	3
Ca_Lm_30_Ca2	Ca	Ca2	inter_species	Lm	30	0.223	0.007	TRUE	0.757	0.78	TRUE	725	111.8	TRUE	0.70006	0.95	TRUE	0.6031836549	TRUE	4441824	2e+06	TRUE	9980	54208.2	TRUE	0	TRUE	0	TRUE	1.002	1.009	FALSE	34.85	35.3	26.4	FALSE	0	1	FALSE	Lm	inter	2	3
Ca_Lm_30_Ca3	Ca	Ca3	inter_species	Lm	30	0.264	0.007	TRUE	0.676	0.78	TRUE	755	111.8	TRUE	0.69991	0.95	TRUE	0.6060928344	TRUE	4271096	2e+06	TRUE	9028	54208.2	TRUE	0	TRUE	0	TRUE	1.001	1.009	FALSE	34.97	35.3	26.4	FALSE	0	1	FALSE	Lm	inter	2	3
Ca_Lm_30_Ca4	Ca	Ca4	inter_species	Lm	30	0.257	0.007	TRUE	0.682	0.78	TRUE	650	111.8	TRUE	0.69988	0.95	TRUE	0.5959779758	TRUE	3954361	2e+06	TRUE	9996	54208.2	TRUE	0	TRUE	0	TRUE	1.001	1.009	FALSE	34.94	35.3	26.4	FALSE	0	1	FALSE	Lm	inter	2	3
Ca_Lm_30_Ca5	Ca	Ca5	inter_species	Lm	30	0.23	0.007	TRUE	0.723	0.78	TRUE	707	111.8	TRUE	0.70001	0.95	TRUE	0.5905305102	TRUE	4083983	2e+06	TRUE	9349	54208.2	TRUE	0	TRUE	0	TRUE	1.003	1.009	FALSE	35.16	35.3	26.4	FALSE	0	1	FALSE	Lm	inter	2	3
Ca_Lm_30_Ca6	Ca	Ca6	inter_species	Lm	30	0.243	0.007	TRUE	0.696	0.78	TRUE	712	111.8	TRUE	0.70004	0.95	TRUE	0.6079013023	TRUE	4435754	2e+06	TRUE	9903	54208.2	TRUE	0	TRUE	0	TRUE	1.002	1.009	FALSE	34.86	35.3	26.4	FALSE	0	1	FALSE	Lm	inter	2	3
Ca_Lm_30_Ca7	Ca	Ca7	inter_species	Lm	30	0.23	0.007	TRUE	0.716	0.78	TRUE	710	111.8	TRUE	0.6999	0.95	TRUE	0.5969651245	TRUE	4136316	2e+06	TRUE	9076	54208.2	TRUE	0	TRUE	0	TRUE	1.002	1.009	FALSE	35.28	35.3	26.4	FALSE	0	1	FALSE	Lm	inter	2	3
Ca_Lm_30_Ca8	Ca	Ca8	inter_species	Lm	30	0.209	0.007	TRUE	0.709	0.78	TRUE	709	111.8	TRUE	0.69542	0.95	TRUE	0.5917685246	TRUE	3993430	2e+06	TRUE	8764	54208.2	TRUE	0	TRUE	0	TRUE	1.002	1.009	FALSE	34.87	35.3	26.4	FALSE	0	1	FALSE	Lm	inter	2	3
Ca_Lm_40_Ca1	Ca	Ca1	inter_species	Lm	40	0.324	0.007	TRUE	0.642	0.78	TRUE	516	111.8	TRUE	0.60008	0.95	TRUE	0.6514127331	TRUE	4657480	2e+06	TRUE	14414	54208.2	TRUE	0	TRUE	0	TRUE	1.002	1.009	FALSE	35.27	35.3	26.4	FALSE	0	1	FALSE	Lm	inter	2	3
Ca_Lm_40_Ca2	Ca	Ca2	inter_species	Lm	40	0.351	0.007	TRUE	0.635	0.78	TRUE	442	111.8	TRUE	0.60009	0.95	TRUE	0.633496704	TRUE	4803442	2e+06	TRUE	23500	54208.2	TRUE	0	TRUE	0	TRUE	1.002	1.009	FALSE	35.11	35.3	26.4	FALSE	0	1	FALSE	Lm	inter	2	3
Ca_Lm_40_Ca3	Ca	Ca3	inter_species	Lm	40	0.358	0.007	TRUE	0.608	0.78	TRUE	350	111.8	TRUE	0.59988	0.95	TRUE	0.6340527929	TRUE	4590465	2e+06	TRUE	26398	54208.2	TRUE	0	TRUE	0	TRUE	1.001	1.009	FALSE	35.15	35.3	26.4	FALSE	0	1	FALSE	Lm	inter	2	3
Ca_Lm_40_Ca4	Ca	Ca4	inter_species	Lm	40	0.345	0.007	TRUE	0.635	0.78	TRUE	406	111.8	TRUE	0.59983	0.95	TRUE	0.6443090443	TRUE	4494363	2e+06	TRUE	19578	54208.2	TRUE	0	TRUE	0	TRUE	1.001	1.009	FALSE	35.27	35.3	26.4	FALSE	0	1	FALSE	Lm	inter	2	3
Ca_Lm_40_Ca5	Ca	Ca5	inter_species	Lm	40	0.27	0.007	TRUE	0.703	0.78	TRUE	415	111.8	TRUE	0.60003	0.95	TRUE	0.6431368515	TRUE	4681600	2e+06	TRUE	23079	54208.2	TRUE	0	TRUE	0	TRUE	1.003	1.009	FALSE	35.49	35.3	26.4	TRUE	0	1	FALSE	Lm	inter	2	3
Ca_Lm_40_Ca6	Ca	Ca6	inter_species	Lm	40	0.351	0.007	TRUE	0.622	0.78	TRUE	406	111.8	TRUE	0.60003	0.95	TRUE	0.630046576	TRUE	4696470	2e+06	TRUE	23990	54208.2	TRUE	0	TRUE	0	TRUE	1.001	1.009	FALSE	35	35.3	26.4	FALSE	0	1	FALSE	Lm	inter	2	3
Ca_Lm_40_Ca7	Ca	Ca7	inter_species	Lm	40	0.291	0.007	TRUE	0.689	0.78	TRUE	409	111.8	TRUE	0.59988	0.95	TRUE	0.6374411129	TRUE	4595684	2e+06	TRUE	21349	54208.2	TRUE	0	TRUE	0	TRUE	1.001	1.009	FALSE	35.5	35.3	26.4	TRUE	0	1	FALSE	Lm	inter	2	3
Ca_Lm_40_Ca8	Ca	Ca8	inter_species	Lm	40	0.345	0.007	TRUE	0.622	0.78	TRUE	461	111.8	TRUE	0.59574	0.95	TRUE	0.6465384143	TRUE	4601900	2e+06	TRUE	18750	54208.2	TRUE	0	TRUE	0	TRUE	1.002	1.009	FALSE	35.26	35.3	26.4	FALSE	0	1	FALSE	Lm	inter	2	3
Ca_Lm_50_Ca1	Ca	Ca1	inter_species	Lm	50	0.338	0.007	TRUE	0.655	0.78	TRUE	245	111.8	TRUE	0.50007	0.95	TRUE	0.6546834061	TRUE	4703841	2e+06	TRUE	40654	54208.2	TRUE	0	TRUE	0	TRUE	1.001	1.009	FALSE	35.29	35.3	26.4	FALSE	0	1	FALSE	Lm	inter	2	3
Ca_Lm_50_Ca2	Ca	Ca2	inter_species	Lm	50	0.365	0.007	TRUE	0.628	0.78	TRUE	218	111.8	TRUE	0.50009	0.95	TRUE	0.6346845239	TRUE	4824609	2e+06	TRUE	56767	54208.2	FALSE	0	TRUE	0	TRUE	1.001	1.009	FALSE	35.12	35.3	26.4	FALSE	0	1	FALSE	Lm	inter	2	3
Ca_Lm_50_Ca3	Ca	Ca3	inter_species	Lm	50	0.378	0.007	TRUE	0.615	0.78	TRUE	162	111.8	TRUE	0.49992	0.95	TRUE	0.6354715494	TRUE	4605708	2e+06	TRUE	68201	54208.2	FALSE	0	TRUE	0	TRUE	1	1.009	FALSE	35.16	35.3	26.4	FALSE	0	1	FALSE	Lm	inter	2	3
Ca_Lm_50_Ca4	Ca	Ca4	inter_species	Lm	50	0.358	0.007	TRUE	0.628	0.78	TRUE	178	111.8	TRUE	0.49993	0.95	TRUE	0.6462373916	TRUE	4515643	2e+06	TRUE	45208	54208.2	TRUE	0	TRUE	0	TRUE	1.001	1.009	FALSE	35.28	35.3	26.4	FALSE	0	1	FALSE	Lm	inter	2	3
Ca_Lm_50_Ca5	Ca	Ca5	inter_species	Lm	50	0.324	0.007	TRUE	0.676	0.78	TRUE	206	111.8	TRUE	0.50003	0.95	TRUE	0.6457673924	TRUE	4716658	2e+06	TRUE	59668	54208.2	FALSE	0	TRUE	0	TRUE	1.002	1.009	FALSE	35.51	35.3	26.4	TRUE	0	1	FALSE	Lm	inter	2	3
Ca_Lm_50_Ca6	Ca	Ca6	inter_species	Lm	50	0.358	0.007	TRUE	0.635	0.78	TRUE	208	111.8	TRUE	0.50003	0.95	TRUE	0.6313038954	TRUE	4713682	2e+06	TRUE	60534	54208.2	FALSE	0	TRUE	0	TRUE	1.001	1.009	FALSE	35.01	35.3	26.4	FALSE	0	1	FALSE	Lm	inter	2	3
Ca_Lm_50_Ca7	Ca	Ca7	inter_species	Lm	50	0.345	0.007	TRUE	0.642	0.78	TRUE	182	111.8	TRUE	0.49986	0.95	TRUE	0.6395129834	TRUE	4621274	2e+06	TRUE	60799	54208.2	FALSE	0	TRUE	0	TRUE	1.001	1.009	FALSE	35.5	35.3	26.4	TRUE	0	1	FALSE	Lm	inter	2	3
Ca_Lm_50_Ca8	Ca	Ca8	inter_species	Lm	50	0.338	0.007	TRUE	0.662	0.78	TRUE	192	111.8	TRUE	0.50303	0.95	TRUE	0.6486346043	TRUE	4630194	2e+06	TRUE	48579	54208.2	TRUE	0	TRUE	0	TRUE	1.001	1.009	FALSE	35.27	35.3	26.4	FALSE	0	1	FALSE	Lm	inter	2	3
Ca_Se_10_Ca1	Ca	Ca1	inter_species	Se	10	0	0.007	FALSE	0.831	0.78	FALSE	46	111.8	FALSE	0.89999	0.95	TRUE	0.9934956866	FALSE	1632322	2e+06	FALSE	154057	54208.2	FALSE	0	TRUE	0	TRUE	1.002	1.009	FALSE	30.61	35.3	26.4	FALSE	0	1	FALSE	Se	inter	2	3
Ca_Se_10_Ca2	Ca	Ca2	inter_species	Se	10	0	0.007	FALSE	0.824	0.78	FALSE	61	111.8	FALSE	0.90009	0.95	TRUE	0.9927377577	FALSE	1769739	2e+06	FALSE	206947	54208.2	FALSE	0	TRUE	0	TRUE	1.002	1.009	FALSE	30.39	35.3	26.4	FALSE	0	1	FALSE	Se	inter	2	3
Ca_Se_10_Ca3	Ca	Ca3	inter_species	Se	10	0	0.007	FALSE	0.824	0.78	FALSE	54	111.8	FALSE	0.89967	0.95	TRUE	0.9928906134	FALSE	1689935	2e+06	FALSE	147952	54208.2	FALSE	0	TRUE	0	TRUE	1.001	1.009	FALSE	30.54	35.3	26.4	FALSE	0	1	FALSE	Se	inter	2	3
Ca_Se_10_Ca4	Ca	Ca4	inter_species	Se	10	0	0.007	FALSE	0.818	0.78	FALSE	43	111.8	FALSE	0.89984	0.95	TRUE	0.9937551696	FALSE	1604072	2e+06	FALSE	234509	54208.2	FALSE	0	TRUE	0	TRUE	1	1.009	FALSE	30.63	35.3	26.4	FALSE	0	1	FALSE	Se	inter	2	3
Ca_Se_10_Ca5	Ca	Ca5	inter_species	Se	10	0	0.007	FALSE	0.791	0.78	FALSE	41	111.8	FALSE	0.89999	0.95	TRUE	0.9945694673	FALSE	1676276	2e+06	FALSE	223205	54208.2	FALSE	0	TRUE	0	TRUE	1.001	1.009	FALSE	31.43	35.3	26.4	FALSE	0	1	FALSE	Se	inter	2	3
Ca_Se_10_Ca6	Ca	Ca6	inter_species	Se	10	0	0.007	FALSE	0.831	0.78	FALSE	92	111.8	FALSE	0.90006	0.95	TRUE	0.9845690733	FALSE	1760475	2e+06	FALSE	175111	54208.2	FALSE	0	TRUE	0	TRUE	1.002	1.009	FALSE	30.5	35.3	26.4	FALSE	0	1	FALSE	Se	inter	2	3
Ca_Se_10_Ca7	Ca	Ca7	inter_species	Se	10	0	0.007	FALSE	0.797	0.78	FALSE	56	111.8	FALSE	0.89995	0.95	TRUE	0.9961976437	FALSE	1670449	2e+06	FALSE	143773	54208.2	FALSE	0	TRUE	0	TRUE	1.005	1.009	FALSE	31.41	35.3	26.4	FALSE	0	1	FALSE	Se	inter	2	3
Ca_Se_10_Ca8	Ca	Ca8	inter_species	Se	10	0	0.007	FALSE	0.838	0.78	FALSE	25	111.8	FALSE	0.89439	0.95	TRUE	0.9955962593	FALSE	1631843	2e+06	FALSE	265476	54208.2	FALSE	0	TRUE	0	TRUE	1.001	1.009	FALSE	30.55	35.3	26.4	FALSE	0	1	FALSE	Se	inter	2	3
Ca_Se_20_Ca1	Ca	Ca1	inter_species	Se	20	0.007	0.007	FALSE	0.824	0.78	FALSE	213	111.8	TRUE	0.8	0.95	TRUE	0.9228449266	TRUE	1745606	2e+06	FALSE	154057	54208.2	FALSE	0	TRUE	0	TRUE	1.001	1.009	FALSE	32.09	35.3	26.4	FALSE	0	1	FALSE	Se	inter	2	3
Ca_Se_20_Ca2	Ca	Ca2	inter_species	Se	20	0	0.007	FALSE	0.824	0.78	FALSE	246	111.8	TRUE	0.80007	0.95	TRUE	0.9197501623	TRUE	1900822	2e+06	FALSE	206947	54208.2	FALSE	0	TRUE	0	TRUE	1.002	1.009	FALSE	31.97	35.3	26.4	FALSE	0	1	FALSE	Se	inter	2	3
Ca_Se_20_Ca3	Ca	Ca3	inter_species	Se	20	0.007	0.007	FALSE	0.818	0.78	FALSE	177	111.8	TRUE	0.79953	0.95	TRUE	0.9314027404	TRUE	1801441	2e+06	FALSE	145251	54208.2	FALSE	0	TRUE	0	TRUE	1.002	1.009	FALSE	31.92	35.3	26.4	FALSE	0	1	FALSE	Se	inter	2	3
Ca_Se_20_Ca4	Ca	Ca4	inter_species	Se	20	0	0.007	FALSE	0.818	0.78	FALSE	139	111.8	TRUE	0.79973	0.95	TRUE	0.9453571754	TRUE	1687896	2e+06	FALSE	206109	54208.2	FALSE	0	TRUE	0	TRUE	1	1.009	FALSE	31.71	35.3	26.4	FALSE	0	1	FALSE	Se	inter	2	3
Ca_Se_20_Ca5	Ca	Ca5	inter_species	Se	20	0.007	0.007	FALSE	0.784	0.78	FALSE	144	111.8	TRUE	0.8	0.95	TRUE	0.9389691375	TRUE	1778042	2e+06	FALSE	255923	54208.2	FALSE	0	TRUE	0	TRUE	1.002	1.009	FALSE	32.64	35.3	26.4	FALSE	0	1	FALSE	Se	inter	2	3
Ca_Se_20_Ca6	Ca	Ca6	inter_species	Se	20	0	0.007	FALSE	0.831	0.78	FALSE	213	111.8	TRUE	0.80004	0.95	TRUE	0.9308878964	TRUE	1863920	2e+06	FALSE	175111	54208.2	FALSE	0	TRUE	0	TRUE	1.002	1.009	FALSE	31.69	35.3	26.4	FALSE	0	1	FALSE	Se	inter	2	3
Ca_Se_20_Ca7	Ca	Ca7	inter_species	Se	20	0	0.007	FALSE	0.791	0.78	FALSE	169	111.8	TRUE	0.79995	0.95	TRUE	0.9407629549	TRUE	1768874	2e+06	FALSE	143662	54208.2	FALSE	0	TRUE	0	TRUE	1.004	1.009	FALSE	32.57	35.3	26.4	FALSE	0	1	FALSE	Se	inter	2	3
Ca_Se_20_Ca8	Ca	Ca8	inter_species	Se	20	0	0.007	FALSE	0.838	0.78	FALSE	127	111.8	TRUE	0.79397	0.95	TRUE	0.9477469066	TRUE	1714527	2e+06	FALSE	213701	54208.2	FALSE	0	TRUE	0	TRUE	1.002	1.009	FALSE	31.62	35.3	26.4	FALSE	0	1	FALSE	Se	inter	2	3
Ca_Se_30_Ca1	Ca	Ca1	inter_species	Se	30	0.027	0.007	TRUE	0.804	0.78	FALSE	439	111.8	TRUE	0.69999	0.95	TRUE	0.7528349944	TRUE	2154393	2e+06	TRUE	104903	54208.2	FALSE	0	TRUE	0	TRUE	1.001	1.009	FALSE	35.93	35.3	26.4	TRUE	0	1	FALSE	Se	inter	2	3
Ca_Se_30_Ca2	Ca	Ca2	inter_species	Se	30	0.014	0.007	TRUE	0.824	0.78	FALSE	522	111.8	TRUE	0.70008	0.95	TRUE	0.7488818706	TRUE	2346118	2e+06	TRUE	142782	54208.2	FALSE	0	TRUE	0	TRUE	1.001	1.009	FALSE	35.78	35.3	26.4	TRUE	0	1	FALSE	Se	inter	2	3
Ca_Se_30_Ca3	Ca	Ca3	inter_species	Se	30	0.027	0.007	TRUE	0.811	0.78	FALSE	492	111.8	TRUE	0.69938	0.95	TRUE	0.7306678977	TRUE	2297070	2e+06	TRUE	90575	54208.2	FALSE	0	TRUE	0	TRUE	1.002	1.009	FALSE	36.26	35.3	26.4	TRUE	0	1	FALSE	Se	inter	2	3
Ca_Se_30_Ca4	Ca	Ca4	inter_species	Se	30	0.007	0.007	FALSE	0.824	0.78	FALSE	407	111.8	TRUE	0.69971	0.95	TRUE	0.7886687582	TRUE	2024638	2e+06	TRUE	147025	54208.2	FALSE	0	TRUE	0	TRUE	1.001	1.009	FALSE	35.06	35.3	26.4	FALSE	0	1	FALSE	Se	inter	2	3
Ca_Se_30_Ca5	Ca	Ca5	inter_species	Se	30	0.014	0.007	TRUE	0.791	0.78	FALSE	469	111.8	TRUE	0.7	0.95	TRUE	0.7603201526	TRUE	2196013	2e+06	TRUE	170114	54208.2	FALSE	0	TRUE	0	TRUE	1.001	1.009	FALSE	36.43	35.3	26.4	TRUE	0	1	FALSE	Se	inter	2	3
Ca_Se_30_Ca6	Ca	Ca6	inter_species	Se	30	0	0.007	FALSE	0.838	0.78	FALSE	541	111.8	TRUE	0.70005	0.95	TRUE	0.7455080194	TRUE	2326411	2e+06	TRUE	153783	54208.2	FALSE	0	TRUE	0	TRUE	1.002	1.009	FALSE	35.79	35.3	26.4	TRUE	0	1	FALSE	Se	inter	2	3
Ca_Se_30_Ca7	Ca	Ca7	inter_species	Se	30	0.02	0.007	TRUE	0.784	0.78	FALSE	453	111.8	TRUE	0.69988	0.95	TRUE	0.7762069697	TRUE	2144488	2e+06	TRUE	109031	54208.2	FALSE	0	TRUE	0	TRUE	1.005	1.009	FALSE	36.07	35.3	26.4	TRUE	0	1	FALSE	Se	inter	2	3
Ca_Se_30_Ca8	Ca	Ca8	inter_species	Se	30	0.014	0.007	TRUE	0.831	0.78	FALSE	422	111.8	TRUE	0.69424	0.95	TRUE	0.7856149711	TRUE	2065858	2e+06	TRUE	265608	54208.2	FALSE	0	TRUE	0	TRUE	1.001	1.009	FALSE	35.16	35.3	26.4	FALSE	0	1	FALSE	Se	inter	2	3
Ca_Se_40_Ca1	Ca	Ca1	inter_species	Se	40	0.115	0.007	TRUE	0.77	0.78	TRUE	925	111.8	TRUE	0.60001	0.95	TRUE	0.5701016492	TRUE	3781000	2e+06	TRUE	6407	54208.2	TRUE	0	TRUE	0	TRUE	1.001	1.009	FALSE	42.86	35.3	26.4	TRUE	0	1	FALSE	Se	inter	2	3
Ca_Se_40_Ca2	Ca	Ca2	inter_species	Se	40	0.095	0.007	TRUE	0.777	0.78	TRUE	966	111.8	TRUE	0.60006	0.95	TRUE	0.5798666343	TRUE	4237557	2e+06	TRUE	6934	54208.2	TRUE	0	TRUE	0	TRUE	1.001	1.009	FALSE	43.11	35.3	26.4	TRUE	0	1	FALSE	Se	inter	2	3
Ca_Se_40_Ca3	Ca	Ca3	inter_species	Se	40	0.155	0.007	TRUE	0.736	0.78	TRUE	991	111.8	TRUE	0.59936	0.95	TRUE	0.596900385	TRUE	4170530	2e+06	TRUE	6301	54208.2	TRUE	0	TRUE	0	TRUE	1.001	1.009	FALSE	43.44	35.3	26.4	TRUE	0	1	FALSE	Se	inter	2	3
Ca_Se_40_Ca4	Ca	Ca4	inter_species	Se	40	0.054	0.007	TRUE	0.777	0.78	TRUE	799	111.8	TRUE	0.5997	0.95	TRUE	0.5104239441	TRUE	3128816	2e+06	TRUE	20265	54208.2	TRUE	0	TRUE	0	TRUE	1	1.009	FALSE	40.98	35.3	26.4	TRUE	0	1	FALSE	Se	inter	2	3
Ca_Se_40_Ca5	Ca	Ca5	inter_species	Se	40	0.095	0.007	TRUE	0.75	0.78	TRUE	950	111.8	TRUE	0.60001	0.95	TRUE	0.5437565557	TRUE	3669610	2e+06	TRUE	6574	54208.2	TRUE	0	TRUE	0	TRUE	1.002	1.009	FALSE	42.7	35.3	26.4	TRUE	0	1	FALSE	Se	inter	2	3
Ca_Se_40_Ca6	Ca	Ca6	inter_species	Se	40	0.142	0.007	TRUE	0.73	0.78	TRUE	1019	111.8	TRUE	0.60005	0.95	TRUE	0.5521175162	TRUE	3972841	2e+06	TRUE	6402	54208.2	TRUE	0	TRUE	0	TRUE	1.001	1.009	FALSE	42.53	35.3	26.4	TRUE	0	1	FALSE	Se	inter	2	3
Ca_Se_40_Ca7	Ca	Ca7	inter_species	Se	40	0.081	0.007	TRUE	0.77	0.78	TRUE	914	111.8	TRUE	0.59986	0.95	TRUE	0.5347444465	TRUE	3674350	2e+06	TRUE	6965	54208.2	TRUE	0	TRUE	0	TRUE	1.004	1.009	FALSE	42.64	35.3	26.4	TRUE	0	1	FALSE	Se	inter	2	3
Ca_Se_40_Ca8	Ca	Ca8	inter_species	Se	40	0.101	0.007	TRUE	0.743	0.78	TRUE	799	111.8	TRUE	0.59466	0.95	TRUE	0.513181496	TRUE	3163112	2e+06	TRUE	41024	54208.2	TRUE	0	TRUE	0	TRUE	1.001	1.009	FALSE	41.16	35.3	26.4	TRUE	0	1	FALSE	Se	inter	2	3
Ca_Se_50_Ca1	Ca	Ca1	inter_species	Se	50	0.264	0.007	TRUE	0.676	0.78	TRUE	1085	111.8	TRUE	0.49999	0.95	TRUE	0.7217223736	TRUE	5839757	2e+06	TRUE	7772	54208.2	TRUE	0	TRUE	0	TRUE	1.002	1.009	FALSE	46.1	35.3	26.4	TRUE	0	1	FALSE	Se	inter	2	3
Ca_Se_50_Ca2	Ca	Ca2	inter_species	Se	50	0.243	0.007	TRUE	0.703	0.78	TRUE	1132	111.8	TRUE	0.50004	0.95	TRUE	0.7084421454	TRUE	6289133	2e+06	TRUE	8224	54208.2	TRUE	0	TRUE	0	TRUE	1.002	1.009	FALSE	46.05	35.3	26.4	TRUE	0	1	FALSE	Se	inter	2	3
Ca_Se_50_Ca3	Ca	Ca3	inter_species	Se	50	0.264	0.007	TRUE	0.689	0.78	TRUE	1063	111.8	TRUE	0.49948	0.95	TRUE	0.7183516921	TRUE	5977238	2e+06	TRUE	8102	54208.2	TRUE	0	TRUE	0	TRUE	1.003	1.009	FALSE	46.02	35.3	26.4	TRUE	0	1	FALSE	Se	inter	2	3
Ca_Se_50_Ca4	Ca	Ca4	inter_species	Se	50	0.223	0.007	TRUE	0.723	0.78	TRUE	1183	111.8	TRUE	0.49974	0.95	TRUE	0.6911025488	TRUE	5414508	2e+06	TRUE	6475	54208.2	TRUE	0	TRUE	0	TRUE	1.002	1.009	FALSE	45.69	35.3	26.4	TRUE	0	1	FALSE	Se	inter	2	3
Ca_Se_50_Ca5	Ca	Ca5	inter_species	Se	50	0.331	0.007	TRUE	0.622	0.78	TRUE	257	111.8	TRUE	0.5	0.95	TRUE	0.744704172	TRUE	6563710	2e+06	TRUE	44517	54208.2	TRUE	0	TRUE	0	TRUE	1.001	1.009	FALSE	46.83	35.3	26.4	TRUE	0	1	FALSE	Se	inter	2	3
Ca_Se_50_Ca6	Ca	Ca6	inter_species	Se	50	0.297	0.007	TRUE	0.601	0.78	TRUE	1202	111.8	TRUE	0.50004	0.95	TRUE	0.711022347	TRUE	6215267	2e+06	TRUE	7942	54208.2	TRUE	0	FALSE	0	TRUE	1.003	1.009	FALSE	45.97	35.3	26.4	TRUE	0	1	FALSE	Se	inter	2	3
Ca_Se_50_Ca7	Ca	Ca7	inter_species	Se	50	0.216	0.007	TRUE	0.723	0.78	TRUE	1182	111.8	TRUE	0.49986	0.95	TRUE	0.7012443699	TRUE	5890048	2e+06	TRUE	7488	54208.2	TRUE	0	FALSE	0	TRUE	1.002	1.009	FALSE	46.23	35.3	26.4	TRUE	0	1	FALSE	Se	inter	2	3
Ca_Se_50_Ca8	Ca	Ca8	inter_species	Se	50	0.223	0.007	TRUE	0.669	0.78	TRUE	1143	111.8	TRUE	0.49761	0.95	TRUE	0.6927098179	TRUE	5513010	2e+06	TRUE	7288	54208.2	TRUE	0	TRUE	0	TRUE	1.002	1.009	FALSE	45.81	35.3	26.4	TRUE	0	1	FALSE	Se	inter	2	3
Ca_Self_0_Ca1	Ca	Ca1	self_check	Self	0	0	0.007	FALSE	0.831	0.78	FALSE	39	111.8	FALSE	0.99999	0.95	FALSE	1	FALSE	1621704	2e+06	FALSE	154057	54208.2	FALSE	0	FALSE	0	FALSE	1	1.009	FALSE	30.47	35.3	26.4	FALSE	0	1	FALSE	Self	self	2	3
Ca_Self_0_Ca2	Ca	Ca2	self_check	Self	0	0	0.007	FALSE	0.824	0.78	FALSE	49	111.8	FALSE	0.99999	0.95	FALSE	1	FALSE	1756868	2e+06	FALSE	206947	54208.2	FALSE	0	FALSE	0	FALSE	1.001	1.009	FALSE	30.23	35.3	26.4	FALSE	0	1	FALSE	Self	self	2	3
Ca_Self_0_Ca3	Ca	Ca3	self_check	Self	0	0	0.007	FALSE	0.824	0.78	FALSE	41	111.8	FALSE	0.99997	0.95	FALSE	1	FALSE	1677925	2e+06	FALSE	147952	54208.2	FALSE	0	FALSE	2	FALSE	1.001	1.009	FALSE	30.39	35.3	26.4	FALSE	0	1	FALSE	Self	self	2	3
Ca_Self_0_Ca4	Ca	Ca4	self_check	Self	0	0	0.007	FALSE	0.818	0.78	FALSE	29	111.8	FALSE	0.99993	0.95	FALSE	1	FALSE	1595495	2e+06	FALSE	234509	54208.2	FALSE	0	FALSE	0	FALSE	1	1.009	FALSE	30.52	35.3	26.4	FALSE	0	1	FALSE	Self	self	2	3
Ca_Self_0_Ca5	Ca	Ca5	self_check	Self	0	0	0.007	FALSE	0.791	0.78	FALSE	23	111.8	FALSE	0.99999	0.95	FALSE	1	FALSE	1669653	2e+06	FALSE	223205	54208.2	FALSE	0	FALSE	0	FALSE	1.001	1.009	FALSE	31.34	35.3	26.4	FALSE	0	1	FALSE	Self	self	2	3
Ca_Self_0_Ca6	Ca	Ca6	self_check	Self	0	0	0.007	FALSE	0.831	0.78	FALSE	66	111.8	FALSE	1	0.95	FALSE	1	FALSE	1734598	2e+06	FALSE	175111	54208.2	FALSE	0	FALSE	0	FALSE	1.001	1.009	FALSE	30.18	35.3	26.4	FALSE	0	1	FALSE	Self	self	2	3
Ca_Self_0_Ca7	Ca	Ca7	self_check	Self	0	0	0.007	FALSE	0.797	0.78	FALSE	48	111.8	FALSE	0.99999	0.95	FALSE	1	FALSE	1663997	2e+06	FALSE	143773	54208.2	FALSE	0	FALSE	0	FALSE	1.004	1.009	FALSE	31.33	35.3	26.4	FALSE	0	1	FALSE	Self	self	2	3
Ca_Self_0_Ca8	Ca	Ca8	self_check	Self	0	0	0.007	FALSE	0.838	0.78	FALSE	17	111.8	FALSE	0.99543	0.95	FALSE	0.9986851083	FALSE	1626957	2e+06	FALSE	265608	54208.2	FALSE	0	FALSE	0	FALSE	1.001	1.009	FALSE	30.48	35.3	26.4	FALSE	0	1	FALSE	Self	self	2	3
