# Supplementary material for: Species-Specific Quality Control, Assembly and Contamination Detection in Microbial Isolate Sequences with AQUAMIS
Source: Genes (Basel). 2021 Apr 26;12(5):644. doi: 10.3390/genes12050644 (PMC8145556; doi:10.3390/genes12050644)
Supplement: Supplementary file 1 [file genes-12-00644-s001.zip › SD4_AQUAMIS_thresholds.xlsx]

## Sheet: AQUAMIS
taxon	parameter	source	interval	binscore	bincolor
Acinetobacter	# contigs (>= 0 bp)	NCBI_Pathogen_Genus_MinMax	307	0, 1	#81B294, #F2CC8F
Acinetobacter	GC (%)	NCBI_GenomeReport_Genus_MinMax	38.4, 39.3	1, 0, 1	#F2CC8F, #81B294, #F2CC8F
Acinetobacter	N50	NCBI_Pathogen_Genus_MinMax	28138, 39059	2, 1, 0	#E07A5F, #F2CC8F, #81B294
Acinetobacter	Total length	NCBI_Pathogen_Genus_MinMax	3850000, 3890000, 4330000, 4390000	2, 1, 0, 1, 2	#E07A5F, #F2CC8F, #81B294, #F2CC8F, #E07A5F
Acinetobacter baumannii	# contigs (>= 0 bp)	NCBI_Pathogen_Species	307	0, 1	#81B294, #F2CC8F
Acinetobacter baumannii	GC (%)	NCBI_GenomeReport_Species	38.8, 39.3	1, 0, 1	#F2CC8F, #81B294, #F2CC8F
Acinetobacter baumannii	N50	NCBI_Pathogen_Species	28138, 39059	2, 1, 0	#E07A5F, #F2CC8F, #81B294
Acinetobacter baumannii	Total length	NCBI_Pathogen_Species	3850000, 3890000, 4330000, 4390000	2, 1, 0, 1, 2	#E07A5F, #F2CC8F, #81B294, #F2CC8F, #E07A5F
Acinetobacter nosocomialis	GC (%)	NCBI_GenomeReport_Species	38.4, 38.955	1, 0, 1	#F2CC8F, #81B294, #F2CC8F
Acinetobacter nosocomialis	Total length	NCBI_GenomeReport_Species	3050000, 3350000, 4140000, 4220000	2, 1, 0, 1, 2	#E07A5F, #F2CC8F, #81B294, #F2CC8F, #E07A5F
Acinetobacter pittii	GC (%)	NCBI_GenomeReport_Species	38.6, 39	1, 0, 1	#F2CC8F, #81B294, #F2CC8F
Acinetobacter pittii	Total length	NCBI_GenomeReport_Species	3770000, 3830000, 4210000, 4270000	2, 1, 0, 1, 2	#E07A5F, #F2CC8F, #81B294, #F2CC8F, #E07A5F
Aeromonas	GC (%)	NCBI_GenomeReport_Genus_MinMax	58.3, 58.9	1, 0, 1	#F2CC8F, #81B294, #F2CC8F
Aeromonas	Total length	NCBI_GenomeReport_Genus_MinMax	4350000, 4410000, 4840000, 4930000	2, 1, 0, 1, 2	#E07A5F, #F2CC8F, #81B294, #F2CC8F, #E07A5F
Aeromonas veronii	GC (%)	NCBI_GenomeReport_Species	58.3, 58.9	1, 0, 1	#F2CC8F, #81B294, #F2CC8F
Aeromonas veronii	Total length	NCBI_GenomeReport_Species	4350000, 4410000, 4840000, 4930000	2, 1, 0, 1, 2	#E07A5F, #F2CC8F, #81B294, #F2CC8F, #E07A5F
Akkermansia	GC (%)	NCBI_GenomeReport_Genus_MinMax	54.99, 58.1	1, 0, 1	#F2CC8F, #81B294, #F2CC8F
Akkermansia	Total length	NCBI_GenomeReport_Genus_MinMax	2610000, 2660000, 3030000, 3120000	2, 1, 0, 1, 2	#E07A5F, #F2CC8F, #81B294, #F2CC8F, #E07A5F
Akkermansia muciniphila	GC (%)	NCBI_GenomeReport_Species	54.99, 58.1	1, 0, 1	#F2CC8F, #81B294, #F2CC8F
Akkermansia muciniphila	Total length	NCBI_GenomeReport_Species	2610000, 2660000, 3030000, 3120000	2, 1, 0, 1, 2	#E07A5F, #F2CC8F, #81B294, #F2CC8F, #E07A5F
all Species	assembly_coverageDepth	All_Taxons	30, 40	2, 1, 0	#E07A5F, #F2CC8F, #81B294
all Species	busco_duplicates	All_Taxons	0.00671140939597315	0, 1	#81B294, #F2CC8F
all Species	busco_single	All_Taxons	0.95	1, 0	#F2CC8F, #81B294
all Species	ContamStatus	All_Taxons	1, 2	0, 1, 2	#81B294, #E07A5F, #E07A5F
all Species	contig_hit1_genus_fraction	All_Taxons	0.95	2, 0	#E07A5F, #81B294
all Species	contig_hit1_species_fraction	All_Taxons	0.95	2, 0	#E07A5F, #81B294
all Species	Duplication ratio	All_Taxons	1.02	0, 1	#81B294, #F2CC8F
all Species	mlst_multi_allele_loci	All_Taxons	1	0, 2	#81B294, #E07A5F
all Species	NumContamSNVs	All_Taxons	2, 3	0, 1, 2	#81B294, #F2CC8F, #E07A5F
all Species	q30_rate_after	All_Taxons	0.7, 0.8	2, 1, 0	#E07A5F, #F2CC8F, #81B294
all Species	qc_FAIL	All_Taxons	0.5	0, 2	#81B294, #E07A5F
all Species	qc_NA	All_Taxons	0.5	0, 2	#81B294, #F2CC8F
all Species	qc_VOTE	All_Taxons	1	0, 2	#81B294, #E07A5F
all Species	qc_WARNING	All_Taxons	0.5	0, 2	#81B294, #F2CC8F
all Species	read_hit1_genus_fraction	All_Taxons	0.95	2, 0	#E07A5F, #81B294
all Species	read_hit1_species_fraction	All_Taxons	0.95	2, 0	#E07A5F, #81B294
Bacillus	# contigs (>= 0 bp)	BfR_InHouse	1202	0, 1	#81B294, #F2CC8F
Bacillus	# contigs (>= 1000 bp)	BfR_InHouse	377	0, 1	#81B294, #F2CC8F
Bacillus	Duplication ratio	BfR_InHouse	1.015	0, 1	#81B294, #F2CC8F
Bacillus	GC (%)	NCBI_GenomeReport_Genus_MinMax	34.7, 46.7	1, 0, 1	#F2CC8F, #81B294, #F2CC8F
Bacillus	N50	BfR_InHouse	34103, 44820	2, 1, 0	#E07A5F, #F2CC8F, #81B294
Bacillus	Total length	NCBI_GenomeReport_Genus_MinMax	3650000, 3650000, 6600000, 6770000	2, 1, 0, 1, 2	#E07A5F, #F2CC8F, #81B294, #F2CC8F, #E07A5F
Bacillus anthracis	GC (%)	NCBI_GenomeReport_Species	35.06532, 35.4	1, 0, 1	#F2CC8F, #81B294, #F2CC8F
Bacillus anthracis	Total length	NCBI_GenomeReport_Species	5110000, 5220000, 5510000, 5510000	2, 1, 0, 1, 2	#E07A5F, #F2CC8F, #81B294, #F2CC8F, #E07A5F
Bacillus cereus	GC (%)	NCBI_GenomeReport_Species	34.7, 35.5	1, 0, 1	#F2CC8F, #81B294, #F2CC8F
Bacillus cereus	Total length	NCBI_GenomeReport_Species	5120000, 5220000, 6110000, 6300000	2, 1, 0, 1, 2	#E07A5F, #F2CC8F, #81B294, #F2CC8F, #E07A5F
Bacillus licheniformis	GC (%)	NCBI_GenomeReport_Species	45.6, 46.2	1, 0, 1	#F2CC8F, #81B294, #F2CC8F
Bacillus licheniformis	Total length	NCBI_GenomeReport_Species	4080000, 4110000, 4450000, 4520000	2, 1, 0, 1, 2	#E07A5F, #F2CC8F, #81B294, #F2CC8F, #E07A5F
Bacillus pumilus	GC (%)	NCBI_GenomeReport_Species	40.8, 41.7052	1, 0, 1	#F2CC8F, #81B294, #F2CC8F
Bacillus pumilus	Total length	NCBI_GenomeReport_Species	3650000, 3650000, 4050000, 4100000	2, 1, 0, 1, 2	#E07A5F, #F2CC8F, #81B294, #F2CC8F, #E07A5F
Bacillus subtilis	GC (%)	NCBI_GenomeReport_Species	43.2, 44	1, 0, 1	#F2CC8F, #81B294, #F2CC8F
Bacillus subtilis	Total length	NCBI_GenomeReport_Species	3970000, 4000000, 4290000, 4350000	2, 1, 0, 1, 2	#E07A5F, #F2CC8F, #81B294, #F2CC8F, #E07A5F
Bacillus thuringiensis	GC (%)	NCBI_GenomeReport_Species	34.7, 35.3	1, 0, 1	#F2CC8F, #81B294, #F2CC8F
Bacillus thuringiensis	Total length	NCBI_GenomeReport_Species	5310000, 5500000, 6600000, 6770000	2, 1, 0, 1, 2	#E07A5F, #F2CC8F, #81B294, #F2CC8F, #E07A5F
Bacillus toyonensis	GC (%)	NCBI_GenomeReport_Species	34.9, 35.2	1, 0, 1	#F2CC8F, #81B294, #F2CC8F
Bacillus toyonensis	Total length	NCBI_GenomeReport_Species	5480000, 5550000, 6210000, 6450000	2, 1, 0, 1, 2	#E07A5F, #F2CC8F, #81B294, #F2CC8F, #E07A5F
Bacillus velezensis	GC (%)	NCBI_GenomeReport_Species	45.9, 46.7	1, 0, 1	#F2CC8F, #81B294, #F2CC8F
Bacillus velezensis	Total length	NCBI_GenomeReport_Species	3860000, 3870000, 4190000, 4250000	2, 1, 0, 1, 2	#E07A5F, #F2CC8F, #81B294, #F2CC8F, #E07A5F
Bacillus wiedmannii	GC (%)	NCBI_GenomeReport_Species	34.9, 35.3	1, 0, 1	#F2CC8F, #81B294, #F2CC8F
Bacillus wiedmannii	Total length	NCBI_GenomeReport_Species	5320000, 5360000, 5930000, 6030000	2, 1, 0, 1, 2	#E07A5F, #F2CC8F, #81B294, #F2CC8F, #E07A5F
Bacteroides	GC (%)	NCBI_GenomeReport_Genus_MinMax	43, 46.705	1, 0, 1	#F2CC8F, #81B294, #F2CC8F
Bacteroides	Total length	NCBI_GenomeReport_Genus_MinMax	4110000, 4380000, 5660000, 5820000	2, 1, 0, 1, 2	#E07A5F, #F2CC8F, #81B294, #F2CC8F, #E07A5F
Bacteroides fragilis	GC (%)	NCBI_GenomeReport_Species	43, 43.875	1, 0, 1	#F2CC8F, #81B294, #F2CC8F
Bacteroides fragilis	Total length	NCBI_GenomeReport_Species	4900000, 5030000, 5660000, 5820000	2, 1, 0, 1, 2	#E07A5F, #F2CC8F, #81B294, #F2CC8F, #E07A5F
Bacteroides uniformis	GC (%)	NCBI_GenomeReport_Species	46, 46.705	1, 0, 1	#F2CC8F, #81B294, #F2CC8F
Bacteroides uniformis	Total length	NCBI_GenomeReport_Species	4110000, 4380000, 5150000, 5260000	2, 1, 0, 1, 2	#E07A5F, #F2CC8F, #81B294, #F2CC8F, #E07A5F
Bifidobacterium	GC (%)	NCBI_GenomeReport_Genus_MinMax	58.5, 62.965	1, 0, 1	#F2CC8F, #81B294, #F2CC8F
Bifidobacterium	Total length	NCBI_GenomeReport_Genus_MinMax	2130000, 2150000, 2600000, 2750000	2, 1, 0, 1, 2	#E07A5F, #F2CC8F, #81B294, #F2CC8F, #E07A5F
Bifidobacterium bifidum	GC (%)	NCBI_GenomeReport_Species	62.4, 62.965	1, 0, 1	#F2CC8F, #81B294, #F2CC8F
Bifidobacterium bifidum	Total length	NCBI_GenomeReport_Species	2130000, 2150000, 2330000, 2390000	2, 1, 0, 1, 2	#E07A5F, #F2CC8F, #81B294, #F2CC8F, #E07A5F
Bifidobacterium breve	GC (%)	NCBI_GenomeReport_Species	58.5, 59.2	1, 0, 1	#F2CC8F, #81B294, #F2CC8F
Bifidobacterium breve	Total length	NCBI_GenomeReport_Species	2230000, 2250000, 2470000, 2510000	2, 1, 0, 1, 2	#E07A5F, #F2CC8F, #81B294, #F2CC8F, #E07A5F
Bifidobacterium longum	GC (%)	NCBI_GenomeReport_Species	59.6, 60.3	1, 0, 1	#F2CC8F, #81B294, #F2CC8F
Bifidobacterium longum	Total length	NCBI_GenomeReport_Species	2210000, 2250000, 2600000, 2750000	2, 1, 0, 1, 2	#E07A5F, #F2CC8F, #81B294, #F2CC8F, #E07A5F
Bordetella	GC (%)	NCBI_GenomeReport_Genus_MinMax	67.3, 67.9	1, 0, 1	#F2CC8F, #81B294, #F2CC8F
Bordetella	Total length	NCBI_GenomeReport_Genus_MinMax	3630000, 3690000, 4120000, 4120000	2, 1, 0, 1, 2	#E07A5F, #F2CC8F, #81B294, #F2CC8F, #E07A5F
Bordetella pertussis	GC (%)	NCBI_GenomeReport_Species	67.3, 67.9	1, 0, 1	#F2CC8F, #81B294, #F2CC8F
Bordetella pertussis	Total length	NCBI_GenomeReport_Species	3630000, 3690000, 4120000, 4120000	2, 1, 0, 1, 2	#E07A5F, #F2CC8F, #81B294, #F2CC8F, #E07A5F
Brucella	GC (%)	NCBI_GenomeReport_Genus_MinMax	57.09694, 57.3	1, 0, 1	#F2CC8F, #81B294, #F2CC8F
Brucella	Total length	NCBI_GenomeReport_Genus_MinMax	3250000, 3250000, 3330000, 3390000	2, 1, 0, 1, 2	#E07A5F, #F2CC8F, #81B294, #F2CC8F, #E07A5F
Brucella abortus	GC (%)	NCBI_GenomeReport_Species	57.09694, 57.3	1, 0, 1	#F2CC8F, #81B294, #F2CC8F
Brucella abortus	Total length	NCBI_GenomeReport_Species	3250000, 3250000, 3330000, 3390000	2, 1, 0, 1, 2	#E07A5F, #F2CC8F, #81B294, #F2CC8F, #E07A5F
Brucella melitensis	GC (%)	NCBI_GenomeReport_Species	57.171795, 57.3	1, 0, 1	#F2CC8F, #81B294, #F2CC8F
Brucella melitensis	Total length	NCBI_GenomeReport_Species	3270000, 3280000, 3320000, 3320000	2, 1, 0, 1, 2	#E07A5F, #F2CC8F, #81B294, #F2CC8F, #E07A5F
Burkholderia	GC (%)	NCBI_GenomeReport_Genus_MinMax	66.1, 68.3	1, 0, 1	#F2CC8F, #81B294, #F2CC8F
Burkholderia	Total length	NCBI_GenomeReport_Genus_MinMax	6190000, 6270000, 8930000, 8960000	2, 1, 0, 1, 2	#E07A5F, #F2CC8F, #81B294, #F2CC8F, #E07A5F
Burkholderia cenocepacia	GC (%)	NCBI_GenomeReport_Species	66.588885, 67.3	1, 0, 1	#F2CC8F, #81B294, #F2CC8F
Burkholderia cenocepacia	Total length	NCBI_GenomeReport_Species	7260000, 7480000, 8470000, 8700000	2, 1, 0, 1, 2	#E07A5F, #F2CC8F, #81B294, #F2CC8F, #E07A5F
Burkholderia cepacia	GC (%)	NCBI_GenomeReport_Species	66.1, 67	1, 0, 1	#F2CC8F, #81B294, #F2CC8F
Burkholderia cepacia	Total length	NCBI_GenomeReport_Species	7310000, 8110000, 8930000, 8960000	2, 1, 0, 1, 2	#E07A5F, #F2CC8F, #81B294, #F2CC8F, #E07A5F
Burkholderia gladioli	GC (%)	NCBI_GenomeReport_Species	67.7, 68.3	1, 0, 1	#F2CC8F, #81B294, #F2CC8F
Burkholderia gladioli	Total length	NCBI_GenomeReport_Species	7900000, 7960000, 8620000, 8790000	2, 1, 0, 1, 2	#E07A5F, #F2CC8F, #81B294, #F2CC8F, #E07A5F
Burkholderia multivorans	GC (%)	NCBI_GenomeReport_Species	66.8, 67.4	1, 0, 1	#F2CC8F, #81B294, #F2CC8F
Burkholderia multivorans	Total length	NCBI_GenomeReport_Species	6190000, 6270000, 6970000, 7440000	2, 1, 0, 1, 2	#E07A5F, #F2CC8F, #81B294, #F2CC8F, #E07A5F
Burkholderia pseudomallei	GC (%)	NCBI_GenomeReport_Species	67.9, 68.3	1, 0, 1	#F2CC8F, #81B294, #F2CC8F
Burkholderia pseudomallei	Total length	NCBI_GenomeReport_Species	6980000, 7010000, 7290000, 7360000	2, 1, 0, 1, 2	#E07A5F, #F2CC8F, #81B294, #F2CC8F, #E07A5F
Burkholderia ubonensis	GC (%)	NCBI_GenomeReport_Species	66.9, 67.5	1, 0, 1	#F2CC8F, #81B294, #F2CC8F
Burkholderia ubonensis	Total length	NCBI_GenomeReport_Species	7070000, 7120000, 7950000, 8040000	2, 1, 0, 1, 2	#E07A5F, #F2CC8F, #81B294, #F2CC8F, #E07A5F
Campylobacter	# contigs (>= 0 bp)	BfR_InHouse	111.8	0, 1	#81B294, #F2CC8F
Campylobacter	# contigs (>= 1000 bp)	BfR_InHouse	62.6	0, 1	#81B294, #F2CC8F
Campylobacter	assembly_coverageDepth	Timme	20, 30	2, 1, 0	#E07A5F, #F2CC8F, #81B294
Campylobacter	busco_single	Curated_Genus_specific	0.79	1, 0	#F2CC8F, #81B294
Campylobacter	Duplication ratio	BfR_InHouse	1.009	0, 1	#81B294, #F2CC8F
Campylobacter	GC (%)	NCBI_GenomeReport_Genus_MinMax	30.1, 40	1, 0, 1	#F2CC8F, #81B294, #F2CC8F
Campylobacter	N50	BfR_InHouse	54208.2, 91407.2	2, 1, 0	#E07A5F, #F2CC8F, #81B294
Campylobacter	NumContamSNVs	Curated_Genus_specific	1, 2	0, 1, 2	#81B294, #F2CC8F, #E07A5F
Campylobacter	Total length	NCBI_Pathogen_Genus_MinMax	1440000, 1450000, 1900000, 1930000	2, 1, 0, 1, 2	#E07A5F, #F2CC8F, #81B294, #F2CC8F, #E07A5F
Chlamydia	GC (%)	NCBI_GenomeReport_Genus_MinMax	40.45, 41.45	1, 0, 1	#F2CC8F, #81B294, #F2CC8F
Chlamydia	Total length	NCBI_GenomeReport_Genus_MinMax	1030000, 1040000, 1120000, 1610000	2, 1, 0, 1, 2	#E07A5F, #F2CC8F, #81B294, #F2CC8F, #E07A5F
Chlamydia trachomatis	GC (%)	NCBI_GenomeReport_Species	40.45, 41.45	1, 0, 1	#F2CC8F, #81B294, #F2CC8F
Chlamydia trachomatis	Total length	NCBI_GenomeReport_Species	1030000, 1040000, 1120000, 1610000	2, 1, 0, 1, 2	#E07A5F, #F2CC8F, #81B294, #F2CC8F, #E07A5F
Citrobacter	# contigs (>= 0 bp)	NCBI_Pathogen_Genus_MinMax	240	0, 1	#81B294, #F2CC8F
Citrobacter	GC (%)	NCBI_GenomeReport_Genus_MinMax	51.5, 52.5	1, 0, 1	#F2CC8F, #81B294, #F2CC8F
Citrobacter	N50	NCBI_Pathogen_Genus_MinMax	59727, 66905	2, 1, 0	#E07A5F, #F2CC8F, #81B294
Citrobacter	Total length	NCBI_Pathogen_Genus_MinMax	5120000, 5230000, 5810000, 5870000	2, 1, 0, 1, 2	#E07A5F, #F2CC8F, #81B294, #F2CC8F, #E07A5F
Citrobacter freundii	# contigs (>= 0 bp)	NCBI_Pathogen_Species	240	0, 1	#81B294, #F2CC8F
Citrobacter freundii	GC (%)	NCBI_GenomeReport_Species	51.5, 52.5	1, 0, 1	#F2CC8F, #81B294, #F2CC8F
Citrobacter freundii	N50	NCBI_Pathogen_Species	59727, 66905	2, 1, 0	#E07A5F, #F2CC8F, #81B294
Citrobacter freundii	Total length	NCBI_Pathogen_Species	5120000, 5230000, 5810000, 5870000	2, 1, 0, 1, 2	#E07A5F, #F2CC8F, #81B294, #F2CC8F, #E07A5F
Clostridioides	# contigs (>= 0 bp)	NCBI_Pathogen_Genus_MinMax	369	0, 1	#81B294, #F2CC8F
Clostridioides	GC (%)	NCBI_GenomeReport_Genus_MinMax	28.3, 29.2	1, 0, 1	#F2CC8F, #81B294, #F2CC8F
Clostridioides	N50	NCBI_Pathogen_Genus_MinMax	21751, 26837	2, 1, 0	#E07A5F, #F2CC8F, #81B294
Clostridioides	Total length	NCBI_Pathogen_Genus_MinMax	3910000, 3990000, 4280000, 4330000	2, 1, 0, 1, 2	#E07A5F, #F2CC8F, #81B294, #F2CC8F, #E07A5F
Clostridioides difficile	# contigs (>= 0 bp)	NCBI_Pathogen_Species	369	0, 1	#81B294, #F2CC8F
Clostridioides difficile	GC (%)	NCBI_GenomeReport_Species	28.3, 29.2	1, 0, 1	#F2CC8F, #81B294, #F2CC8F
Clostridioides difficile	N50	NCBI_Pathogen_Species	21751, 26837	2, 1, 0	#E07A5F, #F2CC8F, #81B294
Clostridioides difficile	Total length	NCBI_Pathogen_Species	3910000, 3990000, 4280000, 4330000	2, 1, 0, 1, 2	#E07A5F, #F2CC8F, #81B294, #F2CC8F, #E07A5F
Clostridium	# contigs (>= 0 bp)	NCBI_Pathogen_Genus_MinMax	283	0, 1	#81B294, #F2CC8F
Clostridium	GC (%)	NCBI_GenomeReport_Genus_MinMax	27.2, 29.9	1, 0, 1	#F2CC8F, #81B294, #F2CC8F
Clostridium	N50	NCBI_Pathogen_Genus_MinMax	22612, 33825	2, 1, 0	#E07A5F, #F2CC8F, #81B294
Clostridium	Total length	NCBI_Pathogen_Genus_MinMax	2880000, 2900000, 3590000, 3650000	2, 1, 0, 1, 2	#E07A5F, #F2CC8F, #81B294, #F2CC8F, #E07A5F
Clostridium beijerinckii	GC (%)	NCBI_GenomeReport_Species	29.6, 29.9	1, 0, 1	#F2CC8F, #81B294, #F2CC8F
Clostridium beijerinckii	Total length	NCBI_GenomeReport_Species	5880000, 6000000, 6190000, 6320000	2, 1, 0, 1, 2	#E07A5F, #F2CC8F, #81B294, #F2CC8F, #E07A5F
Clostridium botulinum	GC (%)	NCBI_GenomeReport_Species	27.2, 28.40032	1, 0, 1	#F2CC8F, #81B294, #F2CC8F
Clostridium botulinum	Total length	NCBI_GenomeReport_Species	2900000, 3040000, 4270000, 4330000	2, 1, 0, 1, 2	#E07A5F, #F2CC8F, #81B294, #F2CC8F, #E07A5F
Clostridium perfringens	# contigs (>= 0 bp)	NCBI_Pathogen_Species	283	0, 1	#81B294, #F2CC8F
Clostridium perfringens	GC (%)	NCBI_GenomeReport_Species	27.9, 28.5	1, 0, 1	#F2CC8F, #81B294, #F2CC8F
Clostridium perfringens	N50	NCBI_Pathogen_Species	22612, 33825	2, 1, 0	#E07A5F, #F2CC8F, #81B294
Clostridium perfringens	Total length	NCBI_Pathogen_Species	2880000, 2900000, 3590000, 3650000	2, 1, 0, 1, 2	#E07A5F, #F2CC8F, #81B294, #F2CC8F, #E07A5F
Clostridium sporogenes	GC (%)	NCBI_GenomeReport_Species	27.3, 28.1	1, 0, 1	#F2CC8F, #81B294, #F2CC8F
Clostridium sporogenes	Total length	NCBI_GenomeReport_Species	3810000, 3950000, 4320000, 4320000	2, 1, 0, 1, 2	#E07A5F, #F2CC8F, #81B294, #F2CC8F, #E07A5F
Corynebacterium	# contigs (>= 0 bp)	NCBI_Pathogen_Genus_MinMax	134	0, 1	#81B294, #F2CC8F
Corynebacterium	GC (%)	NCBI_GenomeReport_Genus_MinMax	52.1, 53.7	1, 0, 1	#F2CC8F, #81B294, #F2CC8F
Corynebacterium	N50	NCBI_Pathogen_Genus_MinMax	78286, 83422	2, 1, 0	#E07A5F, #F2CC8F, #81B294
Corynebacterium	Total length	NCBI_Pathogen_Genus_MinMax	2730000, 2750000, 2980000, 3030000	2, 1, 0, 1, 2	#E07A5F, #F2CC8F, #81B294, #F2CC8F, #E07A5F
Corynebacterium diphtheriae	GC (%)	NCBI_GenomeReport_Species	53.4, 53.7	1, 0, 1	#F2CC8F, #81B294, #F2CC8F
Corynebacterium diphtheriae	Total length	NCBI_GenomeReport_Species	2340000, 2360000, 2500000, 2540000	2, 1, 0, 1, 2	#E07A5F, #F2CC8F, #81B294, #F2CC8F, #E07A5F
Corynebacterium pseudotuberculosis	GC (%)	NCBI_GenomeReport_Species	52.1, 52.2	1, 0, 1	#F2CC8F, #81B294, #F2CC8F
Corynebacterium pseudotuberculosis	Total length	NCBI_GenomeReport_Species	2330000, 2330000, 2380000, 2410000	2, 1, 0, 1, 2	#E07A5F, #F2CC8F, #81B294, #F2CC8F, #E07A5F
Corynebacterium striatum	# contigs (>= 0 bp)	NCBI_Pathogen_Species	134	0, 1	#81B294, #F2CC8F
Corynebacterium striatum	N50	NCBI_Pathogen_Species	78286, 83422	2, 1, 0	#E07A5F, #F2CC8F, #81B294
Corynebacterium striatum	Total length	NCBI_Pathogen_Species	2730000, 2750000, 2980000, 3030000	2, 1, 0, 1, 2	#E07A5F, #F2CC8F, #81B294, #F2CC8F, #E07A5F
Cronobacter	GC (%)	NCBI_GenomeReport_Genus_MinMax	56.4, 57.2	1, 0, 1	#F2CC8F, #81B294, #F2CC8F
Cronobacter	Total length	NCBI_GenomeReport_Genus_MinMax	4310000, 4350000, 4640000, 4690000	2, 1, 0, 1, 2	#E07A5F, #F2CC8F, #81B294, #F2CC8F, #E07A5F
Cronobacter sakazakii	GC (%)	NCBI_GenomeReport_Species	56.4, 57.2	1, 0, 1	#F2CC8F, #81B294, #F2CC8F
Cronobacter sakazakii	Total length	NCBI_GenomeReport_Species	4310000, 4350000, 4640000, 4690000	2, 1, 0, 1, 2	#E07A5F, #F2CC8F, #81B294, #F2CC8F, #E07A5F
Cutibacterium	GC (%)	NCBI_GenomeReport_Genus_MinMax	59.94, 60.2	1, 0, 1	#F2CC8F, #81B294, #F2CC8F
Cutibacterium	Total length	NCBI_GenomeReport_Genus_MinMax	2460000, 2470000, 2550000, 2570000	2, 1, 0, 1, 2	#E07A5F, #F2CC8F, #81B294, #F2CC8F, #E07A5F
Cutibacterium acnes	GC (%)	NCBI_GenomeReport_Species	59.94, 60.2	1, 0, 1	#F2CC8F, #81B294, #F2CC8F
Cutibacterium acnes	Total length	NCBI_GenomeReport_Species	2460000, 2470000, 2550000, 2570000	2, 1, 0, 1, 2	#E07A5F, #F2CC8F, #81B294, #F2CC8F, #E07A5F
Enterobacter	# contigs (>= 0 bp)	NCBI_Pathogen_Genus_MinMax	182	0, 1	#81B294, #F2CC8F
Enterobacter	GC (%)	NCBI_GenomeReport_Genus_MinMax	54.13008, 56.2	1, 0, 1	#F2CC8F, #81B294, #F2CC8F
Enterobacter	N50	NCBI_Pathogen_Genus_MinMax	78750, 101599	2, 1, 0	#E07A5F, #F2CC8F, #81B294
Enterobacter	Total length	NCBI_Pathogen_Genus_MinMax	4730000, 4770000, 5330000, 5370000	2, 1, 0, 1, 2	#E07A5F, #F2CC8F, #81B294, #F2CC8F, #E07A5F
Enterobacter asburiae	GC (%)	NCBI_GenomeReport_Species	54.9, 56	1, 0, 1	#F2CC8F, #81B294, #F2CC8F
Enterobacter asburiae	Total length	NCBI_GenomeReport_Species	4510000, 4550000, 5380000, 5500000	2, 1, 0, 1, 2	#E07A5F, #F2CC8F, #81B294, #F2CC8F, #E07A5F
Enterobacter cloacae	GC (%)	NCBI_GenomeReport_Species	54.13008, 56.2	1, 0, 1	#F2CC8F, #81B294, #F2CC8F
Enterobacter cloacae	Total length	NCBI_GenomeReport_Species	4500000, 4590000, 5400000, 5490000	2, 1, 0, 1, 2	#E07A5F, #F2CC8F, #81B294, #F2CC8F, #E07A5F
Enterobacter hormaechei	# contigs (>= 0 bp)	NCBI_Pathogen_Species	182	0, 1	#81B294, #F2CC8F
Enterobacter hormaechei	GC (%)	NCBI_GenomeReport_Species	54.6, 55.6	1, 0, 1	#F2CC8F, #81B294, #F2CC8F
Enterobacter hormaechei	N50	NCBI_Pathogen_Species	78750, 101599	2, 1, 0	#E07A5F, #F2CC8F, #81B294
Enterobacter hormaechei	Total length	NCBI_Pathogen_Species	4730000, 4770000, 5330000, 5370000	2, 1, 0, 1, 2	#E07A5F, #F2CC8F, #81B294, #F2CC8F, #E07A5F
Enterobacter kobei	GC (%)	NCBI_GenomeReport_Species	54.313875, 55.2	1, 0, 1	#F2CC8F, #81B294, #F2CC8F
Enterobacter kobei	Total length	NCBI_GenomeReport_Species	4620000, 4670000, 5380000, 5420000	2, 1, 0, 1, 2	#E07A5F, #F2CC8F, #81B294, #F2CC8F, #E07A5F
Enterobacter roggenkampii	GC (%)	NCBI_GenomeReport_Species	55.233055, 56.145	1, 0, 1	#F2CC8F, #81B294, #F2CC8F
Enterobacter roggenkampii	Total length	NCBI_GenomeReport_Species	4650000, 4730000, 5310000, 5430000	2, 1, 0, 1, 2	#E07A5F, #F2CC8F, #81B294, #F2CC8F, #E07A5F
Enterococcus	# contigs (>= 0 bp)	NCBI_Pathogen_Genus_MinMax	325	0, 1	#81B294, #F2CC8F
Enterococcus	GC (%)	NCBI_GenomeReport_Genus_MinMax	36.6, 38.75	1, 0, 1	#F2CC8F, #81B294, #F2CC8F
Enterococcus	N50	NCBI_Pathogen_Genus_MinMax	21450, 24387	2, 1, 0	#E07A5F, #F2CC8F, #81B294
Enterococcus	Total length	NCBI_Pathogen_Genus_MinMax	2780000, 2800000, 3370000, 3430000	2, 1, 0, 1, 2	#E07A5F, #F2CC8F, #81B294, #F2CC8F, #E07A5F
Enterococcus durans	GC (%)	NCBI_GenomeReport_Species	37.4, 38.75	1, 0, 1	#F2CC8F, #81B294, #F2CC8F
Enterococcus durans	Total length	NCBI_GenomeReport_Species	2950000, 2990000, 3250000, 3350000	2, 1, 0, 1, 2	#E07A5F, #F2CC8F, #81B294, #F2CC8F, #E07A5F
Enterococcus faecalis	# contigs (>= 0 bp)	NCBI_Pathogen_Species	182	0, 1	#81B294, #F2CC8F
Enterococcus faecalis	GC (%)	NCBI_GenomeReport_Species	37.1, 37.7	1, 0, 1	#F2CC8F, #81B294, #F2CC8F
Enterococcus faecalis	N50	NCBI_Pathogen_Species	48249, 59867	2, 1, 0	#E07A5F, #F2CC8F, #81B294
Enterococcus faecalis	Total length	NCBI_Pathogen_Species	2780000, 2830000, 3370000, 3430000	2, 1, 0, 1, 2	#E07A5F, #F2CC8F, #81B294, #F2CC8F, #E07A5F
Enterococcus faecium	# contigs (>= 0 bp)	NCBI_Pathogen_Species	325	0, 1	#81B294, #F2CC8F
Enterococcus faecium	GC (%)	NCBI_GenomeReport_Species	37.5, 38.3	1, 0, 1	#F2CC8F, #81B294, #F2CC8F
Enterococcus faecium	N50	NCBI_Pathogen_Species	21450, 24387	2, 1, 0	#E07A5F, #F2CC8F, #81B294
Enterococcus faecium	Total length	NCBI_Pathogen_Species	2780000, 2850000, 3180000, 3210000	2, 1, 0, 1, 2	#E07A5F, #F2CC8F, #81B294, #F2CC8F, #E07A5F
Enterococcus hirae	# contigs (>= 0 bp)	NCBI_Pathogen_Species	223	0, 1	#81B294, #F2CC8F
Enterococcus hirae	GC (%)	NCBI_GenomeReport_Species	36.6, 37.125	1, 0, 1	#F2CC8F, #81B294, #F2CC8F
Enterococcus hirae	N50	NCBI_Pathogen_Species	28589, 34344	2, 1, 0	#E07A5F, #F2CC8F, #81B294
Enterococcus hirae	Total length	NCBI_Pathogen_Species	2780000, 2800000, 3190000, 3220000	2, 1, 0, 1, 2	#E07A5F, #F2CC8F, #81B294, #F2CC8F, #E07A5F
Erwinia	GC (%)	NCBI_GenomeReport_Genus_MinMax	53.2771, 53.6	1, 0, 1	#F2CC8F, #81B294, #F2CC8F
Erwinia	Total length	NCBI_GenomeReport_Genus_MinMax	3750000, 3760000, 3880000, 3910000	2, 1, 0, 1, 2	#E07A5F, #F2CC8F, #81B294, #F2CC8F, #E07A5F
Erwinia amylovora	GC (%)	NCBI_GenomeReport_Species	53.2771, 53.6	1, 0, 1	#F2CC8F, #81B294, #F2CC8F
Erwinia amylovora	Total length	NCBI_GenomeReport_Species	3750000, 3760000, 3880000, 3910000	2, 1, 0, 1, 2	#E07A5F, #F2CC8F, #81B294, #F2CC8F, #E07A5F
Escherichia	# contigs (>= 0 bp)	NCBI_Pathogen_Genus_MinMax	364	0, 1	#81B294, #F2CC8F
Escherichia	GC (%)	NCBI_GenomeReport_Genus_MinMax	50.3, 50.9	1, 0, 1	#F2CC8F, #81B294, #F2CC8F
Escherichia	N50	NCBI_Pathogen_Genus_MinMax	33345, 34692	2, 1, 0	#E07A5F, #F2CC8F, #81B294
Escherichia	NumContamSNVs	Curated_Genus_specific	3, 4	0, 1, 2	#81B294, #F2CC8F, #E07A5F
Escherichia	Total length	NCBI_Pathogen_Genus_MinMax	4500000, 4560000, 5500000, 5550000	2, 1, 0, 1, 2	#E07A5F, #F2CC8F, #81B294, #F2CC8F, #E07A5F
Escherichia albertii	# contigs (>= 0 bp)	NCBI_Pathogen_Species	316	0, 1	#81B294, #F2CC8F
Escherichia albertii	N50	NCBI_Pathogen_Species	33345, 34692	2, 1, 0	#E07A5F, #F2CC8F, #81B294
Escherichia albertii	Total length	NCBI_Pathogen_Species	4500000, 4560000, 5130000, 5240000	2, 1, 0, 1, 2	#E07A5F, #F2CC8F, #81B294, #F2CC8F, #E07A5F
Escherichia coli	# contigs (>= 0 bp)	BfR_InHouse	605	0, 1	#81B294, #F2CC8F
Escherichia coli	# contigs (>= 1000 bp)	BfR_InHouse	203	0, 1	#81B294, #F2CC8F
Escherichia coli	assembly_coverageDepth	Timme	40, 50	2, 1, 0	#E07A5F, #F2CC8F, #81B294
Escherichia coli	Duplication ratio	BfR_InHouse	1.015	0, 1	#81B294, #F2CC8F
Escherichia coli	GC (%)	NCBI_GenomeReport_Species	50.3, 50.9	1, 0, 1	#F2CC8F, #81B294, #F2CC8F
Escherichia coli	N50	BfR_InHouse	72925, 87118.2	2, 1, 0	#E07A5F, #F2CC8F, #81B294
Escherichia coli	Total length	NCBI_Pathogen_Species	4790000, 4900000, 5500000, 5550000	2, 1, 0, 1, 2	#E07A5F, #F2CC8F, #81B294, #F2CC8F, #E07A5F
Eubacterium	GC (%)	NCBI_GenomeReport_Genus_MinMax	40.8, 43.285	1, 0, 1	#F2CC8F, #81B294, #F2CC8F
Eubacterium	Total length	NCBI_GenomeReport_Genus_MinMax	2020000, 2230000, 3570000, 3590000	2, 1, 0, 1, 2	#E07A5F, #F2CC8F, #81B294, #F2CC8F, #E07A5F
Eubacterium rectale	GC (%)	NCBI_GenomeReport_Species	40.8, 43.285	1, 0, 1	#F2CC8F, #81B294, #F2CC8F
Eubacterium rectale	Total length	NCBI_GenomeReport_Species	2020000, 2230000, 3570000, 3590000	2, 1, 0, 1, 2	#E07A5F, #F2CC8F, #81B294, #F2CC8F, #E07A5F
Faecalibacterium	GC (%)	NCBI_GenomeReport_Genus_MinMax	55.735, 60.165	1, 0, 1	#F2CC8F, #81B294, #F2CC8F
Faecalibacterium	Total length	NCBI_GenomeReport_Genus_MinMax	1850000, 1980000, 3290000, 3330000	2, 1, 0, 1, 2	#E07A5F, #F2CC8F, #81B294, #F2CC8F, #E07A5F
Faecalibacterium prausnitzii	GC (%)	NCBI_GenomeReport_Species	55.735, 60.165	1, 0, 1	#F2CC8F, #81B294, #F2CC8F
Faecalibacterium prausnitzii	Total length	NCBI_GenomeReport_Species	1850000, 1980000, 3290000, 3330000	2, 1, 0, 1, 2	#E07A5F, #F2CC8F, #81B294, #F2CC8F, #E07A5F
Flavobacterium	GC (%)	NCBI_GenomeReport_Genus_MinMax	32.3, 32.8	1, 0, 1	#F2CC8F, #81B294, #F2CC8F
Flavobacterium	Total length	NCBI_GenomeReport_Genus_MinMax	2510000, 2570000, 2850000, 2900000	2, 1, 0, 1, 2	#E07A5F, #F2CC8F, #81B294, #F2CC8F, #E07A5F
Flavobacterium psychrophilum	GC (%)	NCBI_GenomeReport_Species	32.3, 32.8	1, 0, 1	#F2CC8F, #81B294, #F2CC8F
Flavobacterium psychrophilum	Total length	NCBI_GenomeReport_Species	2510000, 2570000, 2850000, 2900000	2, 1, 0, 1, 2	#E07A5F, #F2CC8F, #81B294, #F2CC8F, #E07A5F
Francisella	GC (%)	NCBI_GenomeReport_Genus_MinMax	32.1, 32.4	1, 0, 1	#F2CC8F, #81B294, #F2CC8F
Francisella	Total length	NCBI_GenomeReport_Genus_MinMax	1770000, 1780000, 1900000, 1910000	2, 1, 0, 1, 2	#E07A5F, #F2CC8F, #81B294, #F2CC8F, #E07A5F
Francisella tularensis	GC (%)	NCBI_GenomeReport_Species	32.1, 32.4	1, 0, 1	#F2CC8F, #81B294, #F2CC8F
Francisella tularensis	Total length	NCBI_GenomeReport_Species	1770000, 1780000, 1900000, 1910000	2, 1, 0, 1, 2	#E07A5F, #F2CC8F, #81B294, #F2CC8F, #E07A5F
Gardnerella	GC (%)	NCBI_GenomeReport_Genus_MinMax	40.1, 43.16	1, 0, 1	#F2CC8F, #81B294, #F2CC8F
Gardnerella	Total length	NCBI_GenomeReport_Genus_MinMax	1480000, 1500000, 1750000, 1950000	2, 1, 0, 1, 2	#E07A5F, #F2CC8F, #81B294, #F2CC8F, #E07A5F
Gardnerella vaginalis	GC (%)	NCBI_GenomeReport_Species	40.1, 43.16	1, 0, 1	#F2CC8F, #81B294, #F2CC8F
Gardnerella vaginalis	Total length	NCBI_GenomeReport_Species	1480000, 1500000, 1750000, 1950000	2, 1, 0, 1, 2	#E07A5F, #F2CC8F, #81B294, #F2CC8F, #E07A5F
Haemophilus	GC (%)	NCBI_GenomeReport_Genus_MinMax	37.9, 38.3	1, 0, 1	#F2CC8F, #81B294, #F2CC8F
Haemophilus	Total length	NCBI_GenomeReport_Genus_MinMax	1770000, 1780000, 1960000, 1990000	2, 1, 0, 1, 2	#E07A5F, #F2CC8F, #81B294, #F2CC8F, #E07A5F
Haemophilus influenzae	GC (%)	NCBI_GenomeReport_Species	37.9, 38.3	1, 0, 1	#F2CC8F, #81B294, #F2CC8F
Haemophilus influenzae	Total length	NCBI_GenomeReport_Species	1770000, 1780000, 1960000, 1990000	2, 1, 0, 1, 2	#E07A5F, #F2CC8F, #81B294, #F2CC8F, #E07A5F
Helicobacter	GC (%)	NCBI_GenomeReport_Genus_MinMax	38.7, 39.2	1, 0, 1	#F2CC8F, #81B294, #F2CC8F
Helicobacter	Total length	NCBI_GenomeReport_Genus_MinMax	1560000, 1570000, 1680000, 1700000	2, 1, 0, 1, 2	#E07A5F, #F2CC8F, #81B294, #F2CC8F, #E07A5F
Helicobacter pylori	GC (%)	NCBI_GenomeReport_Species	38.7, 39.2	1, 0, 1	#F2CC8F, #81B294, #F2CC8F
Helicobacter pylori	Total length	NCBI_GenomeReport_Species	1560000, 1570000, 1680000, 1700000	2, 1, 0, 1, 2	#E07A5F, #F2CC8F, #81B294, #F2CC8F, #E07A5F
Klebsiella	GC (%)	NCBI_GenomeReport_Genus_MinMax	54.395, 58.2	1, 0, 1	#F2CC8F, #81B294, #F2CC8F
Klebsiella	Total length	NCBI_GenomeReport_Genus_MinMax	5030000, 5060000, 6590000, 6840000	2, 1, 0, 1, 2	#E07A5F, #F2CC8F, #81B294, #F2CC8F, #E07A5F
Klebsiella aerogenes	GC (%)	NCBI_GenomeReport_Species	54.7, 55.3	1, 0, 1	#F2CC8F, #81B294, #F2CC8F
Klebsiella aerogenes	Total length	NCBI_GenomeReport_Species	5030000, 5060000, 5550000, 5640000	2, 1, 0, 1, 2	#E07A5F, #F2CC8F, #81B294, #F2CC8F, #E07A5F
Klebsiella grimontii	GC (%)	NCBI_GenomeReport_Species	54.9, 55.9	1, 0, 1	#F2CC8F, #81B294, #F2CC8F
Klebsiella grimontii	Total length	NCBI_GenomeReport_Species	5820000, 5900000, 6470000, 6660000	2, 1, 0, 1, 2	#E07A5F, #F2CC8F, #81B294, #F2CC8F, #E07A5F
Klebsiella michiganensis	GC (%)	NCBI_GenomeReport_Species	55.1, 56	1, 0, 1	#F2CC8F, #81B294, #F2CC8F
Klebsiella michiganensis	Total length	NCBI_GenomeReport_Species	5820000, 5890000, 6530000, 6620000	2, 1, 0, 1, 2	#E07A5F, #F2CC8F, #81B294, #F2CC8F, #E07A5F
Klebsiella oxytoca	GC (%)	NCBI_GenomeReport_Species	54.395, 55.832035	1, 0, 1	#F2CC8F, #81B294, #F2CC8F
Klebsiella oxytoca	Total length	NCBI_GenomeReport_Species	5640000, 5780000, 6590000, 6840000	2, 1, 0, 1, 2	#E07A5F, #F2CC8F, #81B294, #F2CC8F, #E07A5F
Klebsiella pneumoniae	GC (%)	NCBI_GenomeReport_Species	56.68116, 57.5	1, 0, 1	#F2CC8F, #81B294, #F2CC8F
Klebsiella pneumoniae	Total length	NCBI_GenomeReport_Species	5290000, 5370000, 5850000, 5920000	2, 1, 0, 1, 2	#E07A5F, #F2CC8F, #81B294, #F2CC8F, #E07A5F
Klebsiella quasipneumoniae	GC (%)	NCBI_GenomeReport_Species	57, 58.2	1, 0, 1	#F2CC8F, #81B294, #F2CC8F
Klebsiella quasipneumoniae	Total length	NCBI_GenomeReport_Species	5080000, 5100000, 5820000, 5910000	2, 1, 0, 1, 2	#E07A5F, #F2CC8F, #81B294, #F2CC8F, #E07A5F
Klebsiella variicola	GC (%)	NCBI_GenomeReport_Species	56.6791, 57.6	1, 0, 1	#F2CC8F, #81B294, #F2CC8F
Klebsiella variicola	Total length	NCBI_GenomeReport_Species	5390000, 5430000, 6010000, 6110000	2, 1, 0, 1, 2	#E07A5F, #F2CC8F, #81B294, #F2CC8F, #E07A5F
Lacticaseibacillus	GC (%)	NCBI_GenomeReport_Genus_MinMax	46.1, 46.8	1, 0, 1	#F2CC8F, #81B294, #F2CC8F
Lacticaseibacillus	Total length	NCBI_GenomeReport_Genus_MinMax	2680000, 2730000, 3180000, 3240000	2, 1, 0, 1, 2	#E07A5F, #F2CC8F, #81B294, #F2CC8F, #E07A5F
Lacticaseibacillus paracasei	GC (%)	NCBI_GenomeReport_Species	46.1, 46.6	1, 0, 1	#F2CC8F, #81B294, #F2CC8F
Lacticaseibacillus paracasei	Total length	NCBI_GenomeReport_Species	2680000, 2730000, 3180000, 3240000	2, 1, 0, 1, 2	#E07A5F, #F2CC8F, #81B294, #F2CC8F, #E07A5F
Lacticaseibacillus rhamnosus	GC (%)	NCBI_GenomeReport_Species	46.5, 46.8	1, 0, 1	#F2CC8F, #81B294, #F2CC8F
Lacticaseibacillus rhamnosus	Total length	NCBI_GenomeReport_Species	2810000, 2840000, 3090000, 3150000	2, 1, 0, 1, 2	#E07A5F, #F2CC8F, #81B294, #F2CC8F, #E07A5F
Lactiplantibacillus	GC (%)	NCBI_GenomeReport_Genus_MinMax	44.2, 44.8	1, 0, 1	#F2CC8F, #81B294, #F2CC8F
Lactiplantibacillus	Total length	NCBI_GenomeReport_Genus_MinMax	3080000, 3120000, 3420000, 3470000	2, 1, 0, 1, 2	#E07A5F, #F2CC8F, #81B294, #F2CC8F, #E07A5F
Lactiplantibacillus plantarum	GC (%)	NCBI_GenomeReport_Species	44.2, 44.8	1, 0, 1	#F2CC8F, #81B294, #F2CC8F
Lactiplantibacillus plantarum	Total length	NCBI_GenomeReport_Species	3080000, 3120000, 3420000, 3470000	2, 1, 0, 1, 2	#E07A5F, #F2CC8F, #81B294, #F2CC8F, #E07A5F
Lactobacillus	GC (%)	NCBI_GenomeReport_Genus_MinMax	36.4, 37.4	1, 0, 1	#F2CC8F, #81B294, #F2CC8F
Lactobacillus	Total length	NCBI_GenomeReport_Genus_MinMax	1770000, 1820000, 2410000, 2530000	2, 1, 0, 1, 2	#E07A5F, #F2CC8F, #81B294, #F2CC8F, #E07A5F
Lactobacillus crispatus	GC (%)	NCBI_GenomeReport_Species	36.6, 37.4	1, 0, 1	#F2CC8F, #81B294, #F2CC8F
Lactobacillus crispatus	Total length	NCBI_GenomeReport_Species	1830000, 1960000, 2410000, 2530000	2, 1, 0, 1, 2	#E07A5F, #F2CC8F, #81B294, #F2CC8F, #E07A5F
Lactobacillus helveticus	GC (%)	NCBI_GenomeReport_Species	36.4, 37.07493	1, 0, 1	#F2CC8F, #81B294, #F2CC8F
Lactobacillus helveticus	Total length	NCBI_GenomeReport_Species	1770000, 1820000, 2160000, 2220000	2, 1, 0, 1, 2	#E07A5F, #F2CC8F, #81B294, #F2CC8F, #E07A5F
Lactococcus	GC (%)	NCBI_GenomeReport_Genus_MinMax	34.8, 35.745095	1, 0, 1	#F2CC8F, #81B294, #F2CC8F
Lactococcus	Total length	NCBI_GenomeReport_Genus_MinMax	2260000, 2340000, 2720000, 2750000	2, 1, 0, 1, 2	#E07A5F, #F2CC8F, #81B294, #F2CC8F, #E07A5F
Lactococcus lactis	GC (%)	NCBI_GenomeReport_Species	34.8, 35.745095	1, 0, 1	#F2CC8F, #81B294, #F2CC8F
Lactococcus lactis	Total length	NCBI_GenomeReport_Species	2260000, 2340000, 2720000, 2750000	2, 1, 0, 1, 2	#E07A5F, #F2CC8F, #81B294, #F2CC8F, #E07A5F
Legionella	# contigs (>= 0 bp)	NCBI_Pathogen_Genus_MinMax	154	0, 1	#81B294, #F2CC8F
Legionella	GC (%)	NCBI_GenomeReport_Genus_MinMax	38.2, 38.4	1, 0, 1	#F2CC8F, #81B294, #F2CC8F
Legionella	N50	NCBI_Pathogen_Genus_MinMax	48446, 69499	2, 1, 0	#E07A5F, #F2CC8F, #81B294
Legionella	Total length	NCBI_Pathogen_Genus_MinMax	3280000, 3330000, 3700000, 3760000	2, 1, 0, 1, 2	#E07A5F, #F2CC8F, #81B294, #F2CC8F, #E07A5F
Legionella pneumophila	# contigs (>= 0 bp)	NCBI_Pathogen_Species	154	0, 1	#81B294, #F2CC8F
Legionella pneumophila	GC (%)	NCBI_GenomeReport_Species	38.2, 38.4	1, 0, 1	#F2CC8F, #81B294, #F2CC8F
Legionella pneumophila	N50	NCBI_Pathogen_Species	48446, 69499	2, 1, 0	#E07A5F, #F2CC8F, #81B294
Legionella pneumophila	Total length	NCBI_Pathogen_Species	3280000, 3330000, 3700000, 3760000	2, 1, 0, 1, 2	#E07A5F, #F2CC8F, #81B294, #F2CC8F, #E07A5F
Leptospira	GC (%)	NCBI_GenomeReport_Genus_MinMax	34.9, 40.6	1, 0, 1	#F2CC8F, #81B294, #F2CC8F
Leptospira	Total length	NCBI_GenomeReport_Genus_MinMax	3720000, 3770000, 4910000, 4990000	2, 1, 0, 1, 2	#E07A5F, #F2CC8F, #81B294, #F2CC8F, #E07A5F
Leptospira borgpetersenii	GC (%)	NCBI_GenomeReport_Species	40, 40.6	1, 0, 1	#F2CC8F, #81B294, #F2CC8F
Leptospira borgpetersenii	Total length	NCBI_GenomeReport_Species	3720000, 3770000, 4000000, 4080000	2, 1, 0, 1, 2	#E07A5F, #F2CC8F, #81B294, #F2CC8F, #E07A5F
Leptospira interrogans	GC (%)	NCBI_GenomeReport_Species	34.9, 35.2	1, 0, 1	#F2CC8F, #81B294, #F2CC8F
Leptospira interrogans	Total length	NCBI_GenomeReport_Species	4530000, 4540000, 4910000, 4990000	2, 1, 0, 1, 2	#E07A5F, #F2CC8F, #81B294, #F2CC8F, #E07A5F
Ligilactobacillus	GC (%)	NCBI_GenomeReport_Genus_MinMax	32.6, 33.1	1, 0, 1	#F2CC8F, #81B294, #F2CC8F
Ligilactobacillus	Total length	NCBI_GenomeReport_Genus_MinMax	1800000, 1850000, 2210000, 2300000	2, 1, 0, 1, 2	#E07A5F, #F2CC8F, #81B294, #F2CC8F, #E07A5F
Ligilactobacillus salivarius	GC (%)	NCBI_GenomeReport_Species	32.6, 33.1	1, 0, 1	#F2CC8F, #81B294, #F2CC8F
Ligilactobacillus salivarius	Total length	NCBI_GenomeReport_Species	1800000, 1850000, 2210000, 2300000	2, 1, 0, 1, 2	#E07A5F, #F2CC8F, #81B294, #F2CC8F, #E07A5F
Limosilactobacillus	GC (%)	NCBI_GenomeReport_Genus_MinMax	38.3, 39	1, 0, 1	#F2CC8F, #81B294, #F2CC8F
Limosilactobacillus	Total length	NCBI_GenomeReport_Genus_MinMax	1890000, 1940000, 2290000, 2370000	2, 1, 0, 1, 2	#E07A5F, #F2CC8F, #81B294, #F2CC8F, #E07A5F
Limosilactobacillus reuteri	GC (%)	NCBI_GenomeReport_Species	38.3, 39	1, 0, 1	#F2CC8F, #81B294, #F2CC8F
Limosilactobacillus reuteri	Total length	NCBI_GenomeReport_Species	1890000, 1940000, 2290000, 2370000	2, 1, 0, 1, 2	#E07A5F, #F2CC8F, #81B294, #F2CC8F, #E07A5F
Listeria	# contigs (>= 0 bp)	NCBI_Pathogen_Genus_MinMax	137	0, 1	#81B294, #F2CC8F
Listeria	GC (%)	NCBI_GenomeReport_Genus_MinMax	37.1, 38	1, 0, 1	#F2CC8F, #81B294, #F2CC8F
Listeria	N50	NCBI_Pathogen_Genus_MinMax	47198, 71560	2, 1, 0	#E07A5F, #F2CC8F, #81B294
Listeria	NumContamSNVs	Curated_Genus_specific	2, 3	0, 1, 2	#81B294, #F2CC8F, #E07A5F
Listeria	Total length	NCBI_Pathogen_Genus_MinMax	2830000, 2850000, 3160000, 3200000	2, 1, 0, 1, 2	#E07A5F, #F2CC8F, #81B294, #F2CC8F, #E07A5F
Listeria innocua	# contigs (>= 0 bp)	NCBI_Pathogen_Species	110	0, 1	#81B294, #F2CC8F
Listeria innocua	N50	NCBI_Pathogen_Species	71426, 84407	2, 1, 0	#E07A5F, #F2CC8F, #81B294
Listeria innocua	Total length	NCBI_Pathogen_Species	2830000, 2850000, 3060000, 3080000	2, 1, 0, 1, 2	#E07A5F, #F2CC8F, #81B294, #F2CC8F, #E07A5F
Listeria monocytogenes	# contigs (>= 0 bp)	BfR_InHouse	212	0, 1	#81B294, #F2CC8F
Listeria monocytogenes	# contigs (>= 1000 bp)	BfR_InHouse	89.1500000000001	0, 1	#81B294, #F2CC8F
Listeria monocytogenes	assembly_coverageDepth	Timme	20, 30	2, 1, 0	#E07A5F, #F2CC8F, #81B294
Listeria monocytogenes	Duplication ratio	BfR_InHouse	1.005	0, 1	#81B294, #F2CC8F
Listeria monocytogenes	GC (%)	NCBI_GenomeReport_Species	37.8, 38	1, 0, 1	#F2CC8F, #81B294, #F2CC8F
Listeria monocytogenes	N50	BfR_InHouse	60009.5, 99926.9	2, 1, 0	#E07A5F, #F2CC8F, #81B294
Listeria monocytogenes	Total length	NCBI_Pathogen_Species	2890000, 2910000, 3160000, 3200000	2, 1, 0, 1, 2	#E07A5F, #F2CC8F, #81B294, #F2CC8F, #E07A5F
Listeria seeligeri	GC (%)	NCBI_GenomeReport_Species	37.1, 37.3	1, 0, 1	#F2CC8F, #81B294, #F2CC8F
Listeria seeligeri	Total length	NCBI_GenomeReport_Species	2800000, 2810000, 2970000, 2990000	2, 1, 0, 1, 2	#E07A5F, #F2CC8F, #81B294, #F2CC8F, #E07A5F
Mannheimia	GC (%)	NCBI_GenomeReport_Genus_MinMax	41, 41.2	1, 0, 1	#F2CC8F, #81B294, #F2CC8F
Mannheimia	Total length	NCBI_GenomeReport_Genus_MinMax	2480000, 2510000, 2740000, 2760000	2, 1, 0, 1, 2	#E07A5F, #F2CC8F, #81B294, #F2CC8F, #E07A5F
Mannheimia haemolytica	GC (%)	NCBI_GenomeReport_Species	41, 41.2	1, 0, 1	#F2CC8F, #81B294, #F2CC8F
Mannheimia haemolytica	Total length	NCBI_GenomeReport_Species	2480000, 2510000, 2740000, 2760000	2, 1, 0, 1, 2	#E07A5F, #F2CC8F, #81B294, #F2CC8F, #E07A5F
Microcystis	GC (%)	NCBI_GenomeReport_Genus_MinMax	42.355, 43.2	1, 0, 1	#F2CC8F, #81B294, #F2CC8F
Microcystis	Total length	NCBI_GenomeReport_Genus_MinMax	4160000, 4350000, 5270000, 5340000	2, 1, 0, 1, 2	#E07A5F, #F2CC8F, #81B294, #F2CC8F, #E07A5F
Microcystis aeruginosa	GC (%)	NCBI_GenomeReport_Species	42.355, 43.2	1, 0, 1	#F2CC8F, #81B294, #F2CC8F
Microcystis aeruginosa	Total length	NCBI_GenomeReport_Species	4160000, 4350000, 5270000, 5340000	2, 1, 0, 1, 2	#E07A5F, #F2CC8F, #81B294, #F2CC8F, #E07A5F
Moraxella	GC (%)	NCBI_GenomeReport_Genus_MinMax	41.4, 41.9	1, 0, 1	#F2CC8F, #81B294, #F2CC8F
Moraxella	Total length	NCBI_GenomeReport_Genus_MinMax	1830000, 1840000, 2000000, 2080000	2, 1, 0, 1, 2	#E07A5F, #F2CC8F, #81B294, #F2CC8F, #E07A5F
Moraxella catarrhalis	GC (%)	NCBI_GenomeReport_Species	41.4, 41.9	1, 0, 1	#F2CC8F, #81B294, #F2CC8F
Moraxella catarrhalis	Total length	NCBI_GenomeReport_Species	1830000, 1840000, 2000000, 2080000	2, 1, 0, 1, 2	#E07A5F, #F2CC8F, #81B294, #F2CC8F, #E07A5F
Mycobacterium	GC (%)	NCBI_GenomeReport_Genus_MinMax	65.3, 69.3	1, 0, 1	#F2CC8F, #81B294, #F2CC8F
Mycobacterium	Total length	NCBI_GenomeReport_Genus_MinMax	4280000, 4310000, 5550000, 5720000	2, 1, 0, 1, 2	#E07A5F, #F2CC8F, #81B294, #F2CC8F, #E07A5F
Mycobacterium avium	GC (%)	NCBI_GenomeReport_Species	68.7, 69.3	1, 0, 1	#F2CC8F, #81B294, #F2CC8F
Mycobacterium avium	Total length	NCBI_GenomeReport_Species	4660000, 4730000, 5550000, 5720000	2, 1, 0, 1, 2	#E07A5F, #F2CC8F, #81B294, #F2CC8F, #E07A5F
Mycobacterium tuberculosis	GC (%)	NCBI_GenomeReport_Species	65.3, 65.6	1, 0, 1	#F2CC8F, #81B294, #F2CC8F
Mycobacterium tuberculosis	Total length	NCBI_GenomeReport_Species	4280000, 4310000, 4420000, 4440000	2, 1, 0, 1, 2	#E07A5F, #F2CC8F, #81B294, #F2CC8F, #E07A5F
Mycobacteroides	GC (%)	NCBI_GenomeReport_Genus_MinMax	64, 64.3	1, 0, 1	#F2CC8F, #81B294, #F2CC8F
Mycobacteroides	Total length	NCBI_GenomeReport_Genus_MinMax	4820000, 4840000, 5350000, 5480000	2, 1, 0, 1, 2	#E07A5F, #F2CC8F, #81B294, #F2CC8F, #E07A5F
Mycobacteroides abscessus	GC (%)	NCBI_GenomeReport_Species	64, 64.3	1, 0, 1	#F2CC8F, #81B294, #F2CC8F
Mycobacteroides abscessus	Total length	NCBI_GenomeReport_Species	4820000, 4840000, 5350000, 5480000	2, 1, 0, 1, 2	#E07A5F, #F2CC8F, #81B294, #F2CC8F, #E07A5F
Mycoplasma	GC (%)	NCBI_GenomeReport_Genus_MinMax	28.8, 40.1	1, 0, 1	#F2CC8F, #81B294, #F2CC8F
Mycoplasma	Total length	NCBI_GenomeReport_Genus_MinMax	790000, 800000, 1010000, 1100000	2, 1, 0, 1, 2	#E07A5F, #F2CC8F, #81B294, #F2CC8F, #E07A5F
Mycoplasma bovis	GC (%)	NCBI_GenomeReport_Species	28.8, 29.4	1, 0, 1	#F2CC8F, #81B294, #F2CC8F
Mycoplasma bovis	Total length	NCBI_GenomeReport_Species	900000, 900000, 1010000, 1100000	2, 1, 0, 1, 2	#E07A5F, #F2CC8F, #81B294, #F2CC8F, #E07A5F
Mycoplasma pneumoniae	GC (%)	NCBI_GenomeReport_Species	39.8, 40.1	1, 0, 1	#F2CC8F, #81B294, #F2CC8F
Mycoplasma pneumoniae	Total length	NCBI_GenomeReport_Species	790000, 800000, 830000, 840000	2, 1, 0, 1, 2	#E07A5F, #F2CC8F, #81B294, #F2CC8F, #E07A5F
Neisseria	GC (%)	NCBI_GenomeReport_Genus_MinMax	51.4, 52.7	1, 0, 1	#F2CC8F, #81B294, #F2CC8F
Neisseria	Total length	NCBI_GenomeReport_Genus_MinMax	2030000, 2040000, 2220000, 2240000	2, 1, 0, 1, 2	#E07A5F, #F2CC8F, #81B294, #F2CC8F, #E07A5F
Neisseria gonorrhoeae	GC (%)	NCBI_GenomeReport_Species	52.3, 52.7	1, 0, 1	#F2CC8F, #81B294, #F2CC8F
Neisseria gonorrhoeae	Total length	NCBI_GenomeReport_Species	2060000, 2080000, 2220000, 2240000	2, 1, 0, 1, 2	#E07A5F, #F2CC8F, #81B294, #F2CC8F, #E07A5F
Neisseria meningitidis	GC (%)	NCBI_GenomeReport_Species	51.4, 52.1	1, 0, 1	#F2CC8F, #81B294, #F2CC8F
Neisseria meningitidis	Total length	NCBI_GenomeReport_Species	2030000, 2040000, 2210000, 2240000	2, 1, 0, 1, 2	#E07A5F, #F2CC8F, #81B294, #F2CC8F, #E07A5F
Oenococcus	GC (%)	NCBI_GenomeReport_Genus_MinMax	37.7, 38.1	1, 0, 1	#F2CC8F, #81B294, #F2CC8F
Oenococcus	Total length	NCBI_GenomeReport_Genus_MinMax	1730000, 1760000, 2030000, 2060000	2, 1, 0, 1, 2	#E07A5F, #F2CC8F, #81B294, #F2CC8F, #E07A5F
Oenococcus oeni	GC (%)	NCBI_GenomeReport_Species	37.7, 38.1	1, 0, 1	#F2CC8F, #81B294, #F2CC8F
Oenococcus oeni	Total length	NCBI_GenomeReport_Species	1730000, 1760000, 2030000, 2060000	2, 1, 0, 1, 2	#E07A5F, #F2CC8F, #81B294, #F2CC8F, #E07A5F
Parabacteroides	GC (%)	NCBI_GenomeReport_Genus_MinMax	44.8, 45.5	1, 0, 1	#F2CC8F, #81B294, #F2CC8F
Parabacteroides	Total length	NCBI_GenomeReport_Genus_MinMax	4370000, 4630000, 5460000, 5670000	2, 1, 0, 1, 2	#E07A5F, #F2CC8F, #81B294, #F2CC8F, #E07A5F
Parabacteroides distasonis	GC (%)	NCBI_GenomeReport_Species	44.8, 45.5	1, 0, 1	#F2CC8F, #81B294, #F2CC8F
Parabacteroides distasonis	Total length	NCBI_GenomeReport_Species	4370000, 4630000, 5460000, 5670000	2, 1, 0, 1, 2	#E07A5F, #F2CC8F, #81B294, #F2CC8F, #E07A5F
Parcubacteria	GC (%)	NCBI_GenomeReport_Genus_MinMax	33.82, 54.91	1, 0, 1	#F2CC8F, #81B294, #F2CC8F
Parcubacteria	Total length	NCBI_GenomeReport_Genus_MinMax	350000, 400000, 1040000, 1170000	2, 1, 0, 1, 2	#E07A5F, #F2CC8F, #81B294, #F2CC8F, #E07A5F
Parcubacteria group	GC (%)	NCBI_GenomeReport_Species	33.82, 54.91	1, 0, 1	#F2CC8F, #81B294, #F2CC8F
Parcubacteria group	Total length	NCBI_GenomeReport_Species	350000, 400000, 1040000, 1170000	2, 1, 0, 1, 2	#E07A5F, #F2CC8F, #81B294, #F2CC8F, #E07A5F
Pasteurella	GC (%)	NCBI_GenomeReport_Genus_MinMax	40.2, 40.6	1, 0, 1	#F2CC8F, #81B294, #F2CC8F
Pasteurella	Total length	NCBI_GenomeReport_Genus_MinMax	2210000, 2240000, 2440000, 2460000	2, 1, 0, 1, 2	#E07A5F, #F2CC8F, #81B294, #F2CC8F, #E07A5F
Pasteurella multocida	GC (%)	NCBI_GenomeReport_Species	40.2, 40.6	1, 0, 1	#F2CC8F, #81B294, #F2CC8F
Pasteurella multocida	Total length	NCBI_GenomeReport_Species	2210000, 2240000, 2440000, 2460000	2, 1, 0, 1, 2	#E07A5F, #F2CC8F, #81B294, #F2CC8F, #E07A5F
Patescibacteria	GC (%)	NCBI_GenomeReport_Genus_MinMax	31.15, 54.5	1, 0, 1	#F2CC8F, #81B294, #F2CC8F
Patescibacteria	Total length	NCBI_GenomeReport_Genus_MinMax	460000, 490000, 1090000, 1260000	2, 1, 0, 1, 2	#E07A5F, #F2CC8F, #81B294, #F2CC8F, #E07A5F
Patescibacteria group	GC (%)	NCBI_GenomeReport_Species	31.15, 54.5	1, 0, 1	#F2CC8F, #81B294, #F2CC8F
Patescibacteria group	Total length	NCBI_GenomeReport_Species	460000, 490000, 1090000, 1260000	2, 1, 0, 1, 2	#E07A5F, #F2CC8F, #81B294, #F2CC8F, #E07A5F
Phocaeicola	GC (%)	NCBI_GenomeReport_Genus_MinMax	41.9, 42.6	1, 0, 1	#F2CC8F, #81B294, #F2CC8F
Phocaeicola	Total length	NCBI_GenomeReport_Genus_MinMax	4630000, 4710000, 5400000, 5480000	2, 1, 0, 1, 2	#E07A5F, #F2CC8F, #81B294, #F2CC8F, #E07A5F
Phocaeicola vulgatus	GC (%)	NCBI_GenomeReport_Species	41.9, 42.6	1, 0, 1	#F2CC8F, #81B294, #F2CC8F
Phocaeicola vulgatus	Total length	NCBI_GenomeReport_Species	4630000, 4710000, 5400000, 5480000	2, 1, 0, 1, 2	#E07A5F, #F2CC8F, #81B294, #F2CC8F, #E07A5F
Prevotella	GC (%)	NCBI_GenomeReport_Genus_MinMax	44.6, 45.76	1, 0, 1	#F2CC8F, #81B294, #F2CC8F
Prevotella	Total length	NCBI_GenomeReport_Genus_MinMax	2970000, 3380000, 3920000, 3980000	2, 1, 0, 1, 2	#E07A5F, #F2CC8F, #81B294, #F2CC8F, #E07A5F
Prevotella copri	GC (%)	NCBI_GenomeReport_Species	44.6, 45.76	1, 0, 1	#F2CC8F, #81B294, #F2CC8F
Prevotella copri	Total length	NCBI_GenomeReport_Species	2970000, 3380000, 3920000, 3980000	2, 1, 0, 1, 2	#E07A5F, #F2CC8F, #81B294, #F2CC8F, #E07A5F
Priestia	GC (%)	NCBI_GenomeReport_Genus_MinMax	37.3, 38.2	1, 0, 1	#F2CC8F, #81B294, #F2CC8F
Priestia	Total length	NCBI_GenomeReport_Genus_MinMax	5070000, 5120000, 6100000, 6380000	2, 1, 0, 1, 2	#E07A5F, #F2CC8F, #81B294, #F2CC8F, #E07A5F
Priestia megaterium	GC (%)	NCBI_GenomeReport_Species	37.3, 38.2	1, 0, 1	#F2CC8F, #81B294, #F2CC8F
Priestia megaterium	Total length	NCBI_GenomeReport_Species	5070000, 5120000, 6100000, 6380000	2, 1, 0, 1, 2	#E07A5F, #F2CC8F, #81B294, #F2CC8F, #E07A5F
Proteus	GC (%)	NCBI_GenomeReport_Genus_MinMax	38.5, 40.13	1, 0, 1	#F2CC8F, #81B294, #F2CC8F
Proteus	Total length	NCBI_GenomeReport_Genus_MinMax	3770000, 3810000, 4280000, 4430000	2, 1, 0, 1, 2	#E07A5F, #F2CC8F, #81B294, #F2CC8F, #E07A5F
Proteus mirabilis	GC (%)	NCBI_GenomeReport_Species	38.5, 40.13	1, 0, 1	#F2CC8F, #81B294, #F2CC8F
Proteus mirabilis	Total length	NCBI_GenomeReport_Species	3770000, 3810000, 4280000, 4430000	2, 1, 0, 1, 2	#E07A5F, #F2CC8F, #81B294, #F2CC8F, #E07A5F
Pseudomonas	GC (%)	NCBI_GenomeReport_Genus_MinMax	57.545, 66.5	1, 0, 1	#F2CC8F, #81B294, #F2CC8F
Pseudomonas	Total length	NCBI_GenomeReport_Genus_MinMax	3270000, 3630000, 7040000, 7150000	2, 1, 0, 1, 2	#E07A5F, #F2CC8F, #81B294, #F2CC8F, #E07A5F
Pseudomonas aeruginosa	GC (%)	NCBI_GenomeReport_Species	65.6, 66.5	1, 0, 1	#F2CC8F, #81B294, #F2CC8F
Pseudomonas aeruginosa	Total length	NCBI_GenomeReport_Species	6210000, 6280000, 7040000, 7150000	2, 1, 0, 1, 2	#E07A5F, #F2CC8F, #81B294, #F2CC8F, #E07A5F
Pseudomonas fluorescens	GC (%)	NCBI_GenomeReport_Species	58.8, 61.8	1, 0, 1	#F2CC8F, #81B294, #F2CC8F
Pseudomonas fluorescens	Total length	NCBI_GenomeReport_Species	5750000, 5870000, 6900000, 7090000	2, 1, 0, 1, 2	#E07A5F, #F2CC8F, #81B294, #F2CC8F, #E07A5F
Pseudomonas putida	GC (%)	NCBI_GenomeReport_Species	60.51, 63.245	1, 0, 1	#F2CC8F, #81B294, #F2CC8F
Pseudomonas putida	Total length	NCBI_GenomeReport_Species	5100000, 5520000, 6630000, 6830000	2, 1, 0, 1, 2	#E07A5F, #F2CC8F, #81B294, #F2CC8F, #E07A5F
Pseudomonas savastanoi	GC (%)	NCBI_GenomeReport_Species	57.545, 58.255	1, 0, 1	#F2CC8F, #81B294, #F2CC8F
Pseudomonas savastanoi	Total length	NCBI_GenomeReport_Species	5720000, 5750000, 6170000, 6260000	2, 1, 0, 1, 2	#E07A5F, #F2CC8F, #81B294, #F2CC8F, #E07A5F
Pseudomonas stutzeri	GC (%)	NCBI_GenomeReport_Species	60.2, 64.4	1, 0, 1	#F2CC8F, #81B294, #F2CC8F
Pseudomonas stutzeri	Total length	NCBI_GenomeReport_Species	3270000, 3630000, 4770000, 4950000	2, 1, 0, 1, 2	#E07A5F, #F2CC8F, #81B294, #F2CC8F, #E07A5F
Pseudomonas syringae	GC (%)	NCBI_GenomeReport_Species	58.2, 59.3	1, 0, 1	#F2CC8F, #81B294, #F2CC8F
Pseudomonas syringae	Total length	NCBI_GenomeReport_Species	5730000, 5840000, 6400000, 6550000	2, 1, 0, 1, 2	#E07A5F, #F2CC8F, #81B294, #F2CC8F, #E07A5F
Pseudomonas viridiflava	GC (%)	NCBI_GenomeReport_Species	59.1, 60.1	1, 0, 1	#F2CC8F, #81B294, #F2CC8F
Pseudomonas viridiflava	Total length	NCBI_GenomeReport_Species	5840000, 5880000, 6130000, 6260000	2, 1, 0, 1, 2	#E07A5F, #F2CC8F, #81B294, #F2CC8F, #E07A5F
Ralstonia	GC (%)	NCBI_GenomeReport_Genus_MinMax	66.135, 67.03725	1, 0, 1	#F2CC8F, #81B294, #F2CC8F
Ralstonia	Total length	NCBI_GenomeReport_Genus_MinMax	5120000, 5240000, 5930000, 6060000	2, 1, 0, 1, 2	#E07A5F, #F2CC8F, #81B294, #F2CC8F, #E07A5F
Ralstonia solanacearum	GC (%)	NCBI_GenomeReport_Species	66.135, 67.03725	1, 0, 1	#F2CC8F, #81B294, #F2CC8F
Ralstonia solanacearum	Total length	NCBI_GenomeReport_Species	5120000, 5240000, 5930000, 6060000	2, 1, 0, 1, 2	#E07A5F, #F2CC8F, #81B294, #F2CC8F, #E07A5F
Rhizobium	GC (%)	NCBI_GenomeReport_Genus_MinMax	60.548655, 61	1, 0, 1	#F2CC8F, #81B294, #F2CC8F
Rhizobium	Total length	NCBI_GenomeReport_Genus_MinMax	7000000, 7130000, 7940000, 8040000	2, 1, 0, 1, 2	#E07A5F, #F2CC8F, #81B294, #F2CC8F, #E07A5F
Rhizobium leguminosarum	GC (%)	NCBI_GenomeReport_Species	60.548655, 61	1, 0, 1	#F2CC8F, #81B294, #F2CC8F
Rhizobium leguminosarum	Total length	NCBI_GenomeReport_Species	7000000, 7130000, 7940000, 8040000	2, 1, 0, 1, 2	#E07A5F, #F2CC8F, #81B294, #F2CC8F, #E07A5F
Salmonella	# contigs (>= 0 bp)	NCBI_Pathogen_Genus_MinMax	194	0, 1	#81B294, #F2CC8F
Salmonella	GC (%)	NCBI_GenomeReport_Genus_MinMax	51.8, 52.2975	1, 0, 1	#F2CC8F, #81B294, #F2CC8F
Salmonella	N50	NCBI_Pathogen_Genus_MinMax	50423, 67272	2, 1, 0	#E07A5F, #F2CC8F, #81B294
Salmonella	NumContamSNVs	Curated_Genus_specific	6, 7	0, 1, 2	#81B294, #F2CC8F, #E07A5F
Salmonella	Total length	NCBI_Pathogen_Genus_MinMax	4580000, 4620000, 5010000, 5080000	2, 1, 0, 1, 2	#E07A5F, #F2CC8F, #81B294, #F2CC8F, #E07A5F
Salmonella enterica	# contigs (>= 0 bp)	BfR_InHouse	216	0, 1	#81B294, #F2CC8F
Salmonella enterica	# contigs (>= 1000 bp)	BfR_InHouse	167.55	0, 1	#81B294, #F2CC8F
Salmonella enterica	assembly_coverageDepth	Timme	30, 40	2, 1, 0	#E07A5F, #F2CC8F, #81B294
Salmonella enterica	Duplication ratio	BfR_InHouse	1.002	0, 1	#81B294, #F2CC8F
Salmonella enterica	GC (%)	NCBI_GenomeReport_Species	51.8, 52.2975	1, 0, 1	#F2CC8F, #81B294, #F2CC8F
Salmonella enterica	N50	BfR_InHouse	53026.7, 69275.3	2, 1, 0	#E07A5F, #F2CC8F, #81B294
Salmonella enterica	Total length	NCBI_Pathogen_Species	4580000, 4620000, 5010000, 5080000	2, 1, 0, 1, 2	#E07A5F, #F2CC8F, #81B294, #F2CC8F, #E07A5F
SAR202	GC (%)	NCBI_GenomeReport_Genus_MinMax	31.2, 61	1, 0, 1	#F2CC8F, #81B294, #F2CC8F
SAR202	Total length	NCBI_GenomeReport_Genus_MinMax	570000, 750000, 2850000, 3200000	2, 1, 0, 1, 2	#E07A5F, #F2CC8F, #81B294, #F2CC8F, #E07A5F
SAR202 cluster	GC (%)	NCBI_GenomeReport_Species	31.2, 61	1, 0, 1	#F2CC8F, #81B294, #F2CC8F
SAR202 cluster	Total length	NCBI_GenomeReport_Species	570000, 750000, 2850000, 3200000	2, 1, 0, 1, 2	#E07A5F, #F2CC8F, #81B294, #F2CC8F, #E07A5F
Serratia	# contigs (>= 0 bp)	NCBI_Pathogen_Genus_MinMax	185	0, 1	#81B294, #F2CC8F
Serratia	GC (%)	NCBI_GenomeReport_Genus_MinMax	58.709075, 60.1	1, 0, 1	#F2CC8F, #81B294, #F2CC8F
Serratia	N50	NCBI_Pathogen_Genus_MinMax	76381, 77272	2, 1, 0	#E07A5F, #F2CC8F, #81B294
Serratia	Total length	NCBI_Pathogen_Genus_MinMax	5230000, 5300000, 6150000, 6160000	2, 1, 0, 1, 2	#E07A5F, #F2CC8F, #81B294, #F2CC8F, #E07A5F
Serratia marcescens	# contigs (>= 0 bp)	NCBI_Pathogen_Species	185	0, 1	#81B294, #F2CC8F
Serratia marcescens	GC (%)	NCBI_GenomeReport_Species	58.709075, 60.1	1, 0, 1	#F2CC8F, #81B294, #F2CC8F
Serratia marcescens	N50	NCBI_Pathogen_Species	76381, 77272	2, 1, 0	#E07A5F, #F2CC8F, #81B294
Serratia marcescens	Total length	NCBI_Pathogen_Species	5230000, 5300000, 6150000, 6160000	2, 1, 0, 1, 2	#E07A5F, #F2CC8F, #81B294, #F2CC8F, #E07A5F
Shigella	# contigs (>= 0 bp)	NCBI_Pathogen_Genus_MinMax	496	0, 1	#81B294, #F2CC8F
Shigella	assembly_coverageDepth	Timme	40, 50	2, 1, 0	#E07A5F, #F2CC8F, #81B294
Shigella	GC (%)	NCBI_GenomeReport_Genus_MinMax	50.4, 51.2018	1, 0, 1	#F2CC8F, #81B294, #F2CC8F
Shigella	N50	NCBI_Pathogen_Genus_MinMax	14342, 17361	2, 1, 0	#E07A5F, #F2CC8F, #81B294
Shigella	Total length	NCBI_Pathogen_Genus_MinMax	3890000, 4150000, 4860000, 5000000	2, 1, 0, 1, 2	#E07A5F, #F2CC8F, #81B294, #F2CC8F, #E07A5F
Shigella boydii	# contigs (>= 0 bp)	NCBI_Pathogen_Species	495	0, 1	#81B294, #F2CC8F
Shigella boydii	GC (%)	NCBI_GenomeReport_Species	50.44494, 51.2018	1, 0, 1	#F2CC8F, #81B294, #F2CC8F
Shigella boydii	N50	NCBI_Pathogen_Species	16905, 17475	2, 1, 0	#E07A5F, #F2CC8F, #81B294
Shigella boydii	Total length	NCBI_Pathogen_Species	4170000, 4190000, 4670000, 4770000	2, 1, 0, 1, 2	#E07A5F, #F2CC8F, #81B294, #F2CC8F, #E07A5F
Shigella dysenteriae	# contigs (>= 0 bp)	NCBI_Pathogen_Species	496	0, 1	#81B294, #F2CC8F
Shigella dysenteriae	N50	NCBI_Pathogen_Species	14342, 17361	2, 1, 0	#E07A5F, #F2CC8F, #81B294
Shigella dysenteriae	Total length	NCBI_Pathogen_Species	3890000, 4150000, 4860000, 5000000	2, 1, 0, 1, 2	#E07A5F, #F2CC8F, #81B294, #F2CC8F, #E07A5F
Shigella flexneri	# contigs (>= 0 bp)	NCBI_Pathogen_Species	449	0, 1	#81B294, #F2CC8F
Shigella flexneri	GC (%)	NCBI_GenomeReport_Species	50.4, 50.9	1, 0, 1	#F2CC8F, #81B294, #F2CC8F
Shigella flexneri	N50	NCBI_Pathogen_Species	20761, 23361	2, 1, 0	#E07A5F, #F2CC8F, #81B294
Shigella flexneri	Total length	NCBI_Pathogen_Species	4300000, 4340000, 4550000, 4580000	2, 1, 0, 1, 2	#E07A5F, #F2CC8F, #81B294, #F2CC8F, #E07A5F
Shigella sonnei	# contigs (>= 0 bp)	NCBI_Pathogen_Species	483	0, 1	#81B294, #F2CC8F
Shigella sonnei	GC (%)	NCBI_GenomeReport_Species	50.5, 50.9	1, 0, 1	#F2CC8F, #81B294, #F2CC8F
Shigella sonnei	N50	NCBI_Pathogen_Species	21005, 21857	2, 1, 0	#E07A5F, #F2CC8F, #81B294
Shigella sonnei	Total length	NCBI_Pathogen_Species	4400000, 4440000, 4760000, 4810000	2, 1, 0, 1, 2	#E07A5F, #F2CC8F, #81B294, #F2CC8F, #E07A5F
Sinorhizobium	GC (%)	NCBI_GenomeReport_Genus_MinMax	61.9, 62.2	1, 0, 1	#F2CC8F, #81B294, #F2CC8F
Sinorhizobium	Total length	NCBI_GenomeReport_Genus_MinMax	6580000, 6690000, 7250000, 7350000	2, 1, 0, 1, 2	#E07A5F, #F2CC8F, #81B294, #F2CC8F, #E07A5F
Sinorhizobium meliloti	GC (%)	NCBI_GenomeReport_Species	61.9, 62.2	1, 0, 1	#F2CC8F, #81B294, #F2CC8F
Sinorhizobium meliloti	Total length	NCBI_GenomeReport_Species	6580000, 6690000, 7250000, 7350000	2, 1, 0, 1, 2	#E07A5F, #F2CC8F, #81B294, #F2CC8F, #E07A5F
Staphylococcus	# contigs (>= 0 bp)	BfR_InHouse	146.2	0, 1	#81B294, #F2CC8F
Staphylococcus	# contigs (>= 1000 bp)	BfR_InHouse	63.15	0, 1	#81B294, #F2CC8F
Staphylococcus	Duplication ratio	BfR_InHouse	1.005	0, 1	#81B294, #F2CC8F
Staphylococcus	GC (%)	NCBI_GenomeReport_Genus_MinMax	31.28, 37.7	1, 0, 1	#F2CC8F, #81B294, #F2CC8F
Staphylococcus	N50	BfR_InHouse	84511.45, 105946.9	2, 1, 0	#E07A5F, #F2CC8F, #81B294
Staphylococcus	Total length	NCBI_Pathogen_Genus_MinMax	2470000, 2490000, 2980000, 3010000	2, 1, 0, 1, 2	#E07A5F, #F2CC8F, #81B294, #F2CC8F, #E07A5F
Staphylococcus argenteus	GC (%)	NCBI_GenomeReport_Species	32.2, 32.4	1, 0, 1	#F2CC8F, #81B294, #F2CC8F
Staphylococcus argenteus	Total length	NCBI_GenomeReport_Species	2700000, 2720000, 2840000, 2860000	2, 1, 0, 1, 2	#E07A5F, #F2CC8F, #81B294, #F2CC8F, #E07A5F
Staphylococcus aureus	# contigs (>= 0 bp)	NCBI_Pathogen_Species	152	0, 1	#81B294, #F2CC8F
Staphylococcus aureus	GC (%)	NCBI_GenomeReport_Species	32.6, 32.9	1, 0, 1	#F2CC8F, #81B294, #F2CC8F
Staphylococcus aureus	N50	NCBI_Pathogen_Species	41958, 61347	2, 1, 0	#E07A5F, #F2CC8F, #81B294
Staphylococcus aureus	Total length	NCBI_Pathogen_Species	2760000, 2790000, 2980000, 3010000	2, 1, 0, 1, 2	#E07A5F, #F2CC8F, #81B294, #F2CC8F, #E07A5F
Staphylococcus capitis	GC (%)	NCBI_GenomeReport_Species	32.7, 33.3	1, 0, 1	#F2CC8F, #81B294, #F2CC8F
Staphylococcus capitis	Total length	NCBI_GenomeReport_Species	2380000, 2400000, 2660000, 2690000	2, 1, 0, 1, 2	#E07A5F, #F2CC8F, #81B294, #F2CC8F, #E07A5F
Staphylococcus chromogenes	GC (%)	NCBI_GenomeReport_Species	36.4, 36.8	1, 0, 1	#F2CC8F, #81B294, #F2CC8F
Staphylococcus chromogenes	Total length	NCBI_GenomeReport_Species	2250000, 2270000, 2510000, 2520000	2, 1, 0, 1, 2	#E07A5F, #F2CC8F, #81B294, #F2CC8F, #E07A5F
Staphylococcus epidermidis	GC (%)	NCBI_GenomeReport_Species	31.8, 32.2	1, 0, 1	#F2CC8F, #81B294, #F2CC8F
Staphylococcus epidermidis	Total length	NCBI_GenomeReport_Species	2380000, 2410000, 2700000, 2750000	2, 1, 0, 1, 2	#E07A5F, #F2CC8F, #81B294, #F2CC8F, #E07A5F
Staphylococcus haemolyticus	GC (%)	NCBI_GenomeReport_Species	32.6, 33	1, 0, 1	#F2CC8F, #81B294, #F2CC8F
Staphylococcus haemolyticus	Total length	NCBI_GenomeReport_Species	2380000, 2410000, 2680000, 2780000	2, 1, 0, 1, 2	#E07A5F, #F2CC8F, #81B294, #F2CC8F, #E07A5F
Staphylococcus hominis	GC (%)	NCBI_GenomeReport_Species	31.28, 31.67096	1, 0, 1	#F2CC8F, #81B294, #F2CC8F
Staphylococcus hominis	Total length	NCBI_GenomeReport_Species	2160000, 2180000, 2370000, 2440000	2, 1, 0, 1, 2	#E07A5F, #F2CC8F, #81B294, #F2CC8F, #E07A5F
Staphylococcus pseudintermedius	# contigs (>= 0 bp)	NCBI_Pathogen_Species	192	0, 1	#81B294, #F2CC8F
Staphylococcus pseudintermedius	GC (%)	NCBI_GenomeReport_Species	37.2, 37.7	1, 0, 1	#F2CC8F, #81B294, #F2CC8F
Staphylococcus pseudintermedius	N50	NCBI_Pathogen_Species	30421, 38839	2, 1, 0	#E07A5F, #F2CC8F, #81B294
Staphylococcus pseudintermedius	Total length	NCBI_Pathogen_Species	2470000, 2490000, 2820000, 2860000	2, 1, 0, 1, 2	#E07A5F, #F2CC8F, #81B294, #F2CC8F, #E07A5F
Staphylococcus saprophyticus	GC (%)	NCBI_GenomeReport_Species	32.9, 33.21248	1, 0, 1	#F2CC8F, #81B294, #F2CC8F
Staphylococcus saprophyticus	Total length	NCBI_GenomeReport_Species	2490000, 2540000, 2750000, 2810000	2, 1, 0, 1, 2	#E07A5F, #F2CC8F, #81B294, #F2CC8F, #E07A5F
Stenotrophomonas	GC (%)	NCBI_GenomeReport_Genus_MinMax	65.8, 66.99	1, 0, 1	#F2CC8F, #81B294, #F2CC8F
Stenotrophomonas	Total length	NCBI_GenomeReport_Genus_MinMax	4000000, 4220000, 4960000, 5050000	2, 1, 0, 1, 2	#E07A5F, #F2CC8F, #81B294, #F2CC8F, #E07A5F
Stenotrophomonas maltophilia	GC (%)	NCBI_GenomeReport_Species	65.8, 66.99	1, 0, 1	#F2CC8F, #81B294, #F2CC8F
Stenotrophomonas maltophilia	Total length	NCBI_GenomeReport_Species	4000000, 4220000, 4960000, 5050000	2, 1, 0, 1, 2	#E07A5F, #F2CC8F, #81B294, #F2CC8F, #E07A5F
Streptococcus	GC (%)	NCBI_GenomeReport_Genus_MinMax	35.2, 41.6	1, 0, 1	#F2CC8F, #81B294, #F2CC8F
Streptococcus	Total length	NCBI_GenomeReport_Genus_MinMax	1710000, 1720000, 2390000, 2490000	2, 1, 0, 1, 2	#E07A5F, #F2CC8F, #81B294, #F2CC8F, #E07A5F
Streptococcus agalactiae	GC (%)	NCBI_GenomeReport_Species	35.2, 35.7	1, 0, 1	#F2CC8F, #81B294, #F2CC8F
Streptococcus agalactiae	Total length	NCBI_GenomeReport_Species	1840000, 1980000, 2210000, 2260000	2, 1, 0, 1, 2	#E07A5F, #F2CC8F, #81B294, #F2CC8F, #E07A5F
Streptococcus dysgalactiae	GC (%)	NCBI_GenomeReport_Species	39.1, 39.7	1, 0, 1	#F2CC8F, #81B294, #F2CC8F
Streptococcus dysgalactiae	Total length	NCBI_GenomeReport_Species	2030000, 2050000, 2260000, 2280000	2, 1, 0, 1, 2	#E07A5F, #F2CC8F, #81B294, #F2CC8F, #E07A5F
Streptococcus equi	GC (%)	NCBI_GenomeReport_Species	41.1, 41.6	1, 0, 1	#F2CC8F, #81B294, #F2CC8F
Streptococcus equi	Total length	NCBI_GenomeReport_Species	2060000, 2090000, 2170000, 2180000	2, 1, 0, 1, 2	#E07A5F, #F2CC8F, #81B294, #F2CC8F, #E07A5F
Streptococcus mitis	GC (%)	NCBI_GenomeReport_Species	39.64, 40.86	1, 0, 1	#F2CC8F, #81B294, #F2CC8F
Streptococcus mitis	Total length	NCBI_GenomeReport_Species	1860000, 1870000, 2120000, 2170000	2, 1, 0, 1, 2	#E07A5F, #F2CC8F, #81B294, #F2CC8F, #E07A5F
Streptococcus mutans	GC (%)	NCBI_GenomeReport_Species	36.6, 37	1, 0, 1	#F2CC8F, #81B294, #F2CC8F
Streptococcus mutans	Total length	NCBI_GenomeReport_Species	1790000, 1800000, 2090000, 2120000	2, 1, 0, 1, 2	#E07A5F, #F2CC8F, #81B294, #F2CC8F, #E07A5F
Streptococcus oralis	GC (%)	NCBI_GenomeReport_Species	40.8, 41.5	1, 0, 1	#F2CC8F, #81B294, #F2CC8F
Streptococcus oralis	Total length	NCBI_GenomeReport_Species	1830000, 1870000, 2080000, 2120000	2, 1, 0, 1, 2	#E07A5F, #F2CC8F, #81B294, #F2CC8F, #E07A5F
Streptococcus pneumoniae	GC (%)	NCBI_GenomeReport_Species	39.5, 39.8	1, 0, 1	#F2CC8F, #81B294, #F2CC8F
Streptococcus pneumoniae	Total length	NCBI_GenomeReport_Species	1990000, 2000000, 2180000, 2220000	2, 1, 0, 1, 2	#E07A5F, #F2CC8F, #81B294, #F2CC8F, #E07A5F
Streptococcus pseudopneumoniae	GC (%)	NCBI_GenomeReport_Species	39.5, 40.105	1, 0, 1	#F2CC8F, #81B294, #F2CC8F
Streptococcus pseudopneumoniae	Total length	NCBI_GenomeReport_Species	2020000, 2070000, 2250000, 2270000	2, 1, 0, 1, 2	#E07A5F, #F2CC8F, #81B294, #F2CC8F, #E07A5F
Streptococcus pyogenes	GC (%)	NCBI_GenomeReport_Species	38.2, 38.6	1, 0, 1	#F2CC8F, #81B294, #F2CC8F
Streptococcus pyogenes	Total length	NCBI_GenomeReport_Species	1710000, 1720000, 1880000, 1900000	2, 1, 0, 1, 2	#E07A5F, #F2CC8F, #81B294, #F2CC8F, #E07A5F
Streptococcus salivarius	GC (%)	NCBI_GenomeReport_Species	39.4, 40.2	1, 0, 1	#F2CC8F, #81B294, #F2CC8F
Streptococcus salivarius	Total length	NCBI_GenomeReport_Species	2080000, 2090000, 2360000, 2380000	2, 1, 0, 1, 2	#E07A5F, #F2CC8F, #81B294, #F2CC8F, #E07A5F
Streptococcus suis	GC (%)	NCBI_GenomeReport_Species	40.9, 41.5	1, 0, 1	#F2CC8F, #81B294, #F2CC8F
Streptococcus suis	Total length	NCBI_GenomeReport_Species	1980000, 2020000, 2390000, 2490000	2, 1, 0, 1, 2	#E07A5F, #F2CC8F, #81B294, #F2CC8F, #E07A5F
Thaumarchaeota	GC (%)	NCBI_GenomeReport_Genus_MinMax	31.22, 61.28	1, 0, 1	#F2CC8F, #81B294, #F2CC8F
Thaumarchaeota	Total length	NCBI_GenomeReport_Genus_MinMax	550000, 650000, 1970000, 2220000	2, 1, 0, 1, 2	#E07A5F, #F2CC8F, #81B294, #F2CC8F, #E07A5F
Thaumarchaeota archaeon	GC (%)	NCBI_GenomeReport_Species	31.22, 61.28	1, 0, 1	#F2CC8F, #81B294, #F2CC8F
Thaumarchaeota archaeon	Total length	NCBI_GenomeReport_Species	550000, 650000, 1970000, 2220000	2, 1, 0, 1, 2	#E07A5F, #F2CC8F, #81B294, #F2CC8F, #E07A5F
Thermoplasmata	GC (%)	NCBI_GenomeReport_Genus_MinMax	34.8, 61.77	1, 0, 1	#F2CC8F, #81B294, #F2CC8F
Thermoplasmata	Total length	NCBI_GenomeReport_Genus_MinMax	580000, 760000, 2720000, 2820000	2, 1, 0, 1, 2	#E07A5F, #F2CC8F, #81B294, #F2CC8F, #E07A5F
Thermoplasmata archaeon	GC (%)	NCBI_GenomeReport_Species	34.8, 61.77	1, 0, 1	#F2CC8F, #81B294, #F2CC8F
Thermoplasmata archaeon	Total length	NCBI_GenomeReport_Species	580000, 760000, 2720000, 2820000	2, 1, 0, 1, 2	#E07A5F, #F2CC8F, #81B294, #F2CC8F, #E07A5F
Vibrio	# contigs (>= 0 bp)	NCBI_Pathogen_Genus_MinMax	234	0, 1	#81B294, #F2CC8F
Vibrio	GC (%)	NCBI_GenomeReport_Genus_MinMax	43.7, 47.7	1, 0, 1	#F2CC8F, #81B294, #F2CC8F
Vibrio	N50	NCBI_Pathogen_Genus_MinMax	65947, 83330	2, 1, 0	#E07A5F, #F2CC8F, #81B294
Vibrio	Total length	NCBI_Pathogen_Genus_MinMax	3960000, 3990000, 5650000, 5950000	2, 1, 0, 1, 2	#E07A5F, #F2CC8F, #81B294, #F2CC8F, #E07A5F
Vibrio anguillarum	GC (%)	NCBI_GenomeReport_Species	43.7, 45.10258	1, 0, 1	#F2CC8F, #81B294, #F2CC8F
Vibrio anguillarum	Total length	NCBI_GenomeReport_Species	3850000, 3850000, 5190000, 5360000	2, 1, 0, 1, 2	#E07A5F, #F2CC8F, #81B294, #F2CC8F, #E07A5F
Vibrio cholerae	# contigs (>= 0 bp)	NCBI_Pathogen_Species	156	0, 1	#81B294, #F2CC8F
Vibrio cholerae	GC (%)	NCBI_GenomeReport_Species	47.29896, 47.7	1, 0, 1	#F2CC8F, #81B294, #F2CC8F
Vibrio cholerae	N50	NCBI_Pathogen_Species	82767, 105397	2, 1, 0	#E07A5F, #F2CC8F, #81B294
Vibrio cholerae	Total length	NCBI_Pathogen_Species	3960000, 3990000, 4320000, 4370000	2, 1, 0, 1, 2	#E07A5F, #F2CC8F, #81B294, #F2CC8F, #E07A5F
Vibrio parahaemolyticus	# contigs (>= 0 bp)	NCBI_Pathogen_Species	183	0, 1	#81B294, #F2CC8F
Vibrio parahaemolyticus	assembly_coverageDepth	Timme	40, 50	2, 1, 0	#E07A5F, #F2CC8F, #81B294
Vibrio parahaemolyticus	GC (%)	NCBI_GenomeReport_Species	45.1, 45.5	1, 0, 1	#F2CC8F, #81B294, #F2CC8F
Vibrio parahaemolyticus	N50	NCBI_Pathogen_Species	65947, 83330	2, 1, 0	#E07A5F, #F2CC8F, #81B294
Vibrio parahaemolyticus	Total length	NCBI_Pathogen_Species	5040000, 5080000, 5650000, 5950000	2, 1, 0, 1, 2	#E07A5F, #F2CC8F, #81B294, #F2CC8F, #E07A5F
Vibrio vulnificus	# contigs (>= 0 bp)	NCBI_Pathogen_Species	234	0, 1	#81B294, #F2CC8F
Vibrio vulnificus	GC (%)	NCBI_GenomeReport_Species	46.4, 46.9	1, 0, 1	#F2CC8F, #81B294, #F2CC8F
Vibrio vulnificus	N50	NCBI_Pathogen_Species	76197, 101219	2, 1, 0	#E07A5F, #F2CC8F, #81B294
Vibrio vulnificus	Total length	NCBI_Pathogen_Species	4840000, 4880000, 5330000, 5430000	2, 1, 0, 1, 2	#E07A5F, #F2CC8F, #81B294, #F2CC8F, #E07A5F
Xanthomonas	GC (%)	NCBI_GenomeReport_Genus_MinMax	62.8, 66	1, 0, 1	#F2CC8F, #81B294, #F2CC8F
Xanthomonas	Total length	NCBI_GenomeReport_Genus_MinMax	3960000, 4070000, 5440000, 5510000	2, 1, 0, 1, 2	#E07A5F, #F2CC8F, #81B294, #F2CC8F, #E07A5F
Xanthomonas arboricola	GC (%)	NCBI_GenomeReport_Species	65.3, 66	1, 0, 1	#F2CC8F, #81B294, #F2CC8F
Xanthomonas arboricola	Total length	NCBI_GenomeReport_Species	4750000, 4760000, 5200000, 5230000	2, 1, 0, 1, 2	#E07A5F, #F2CC8F, #81B294, #F2CC8F, #E07A5F
Xanthomonas citri	GC (%)	NCBI_GenomeReport_Species	64, 64.8	1, 0, 1	#F2CC8F, #81B294, #F2CC8F
Xanthomonas citri	Total length	NCBI_GenomeReport_Species	4980000, 5020000, 5440000, 5510000	2, 1, 0, 1, 2	#E07A5F, #F2CC8F, #81B294, #F2CC8F, #E07A5F
Xanthomonas oryzae	GC (%)	NCBI_GenomeReport_Species	62.8, 64	1, 0, 1	#F2CC8F, #81B294, #F2CC8F
Xanthomonas oryzae	Total length	NCBI_GenomeReport_Species	3960000, 4070000, 4900000, 5000000	2, 1, 0, 1, 2	#E07A5F, #F2CC8F, #81B294, #F2CC8F, #E07A5F
Xanthomonas perforans	GC (%)	NCBI_GenomeReport_Species	64.6, 64.9	1, 0, 1	#F2CC8F, #81B294, #F2CC8F
Xanthomonas perforans	Total length	NCBI_GenomeReport_Species	4890000, 5030000, 5280000, 5340000	2, 1, 0, 1, 2	#E07A5F, #F2CC8F, #81B294, #F2CC8F, #E07A5F
Xylella	GC (%)	NCBI_GenomeReport_Genus_MinMax	51.5, 52.640185	1, 0, 1	#F2CC8F, #81B294, #F2CC8F
Xylella	Total length	NCBI_GenomeReport_Genus_MinMax	2430000, 2440000, 2740000, 2800000	2, 1, 0, 1, 2	#E07A5F, #F2CC8F, #81B294, #F2CC8F, #E07A5F
Xylella fastidiosa	GC (%)	NCBI_GenomeReport_Species	51.5, 52.640185	1, 0, 1	#F2CC8F, #81B294, #F2CC8F
Xylella fastidiosa	Total length	NCBI_GenomeReport_Species	2430000, 2440000, 2740000, 2800000	2, 1, 0, 1, 2	#E07A5F, #F2CC8F, #81B294, #F2CC8F, #E07A5F
Yersinia	GC (%)	NCBI_GenomeReport_Genus_MinMax	46.8, 47.9	1, 0, 1	#F2CC8F, #81B294, #F2CC8F
Yersinia	Total length	NCBI_GenomeReport_Genus_MinMax	4360000, 4420000, 4810000, 4860000	2, 1, 0, 1, 2	#E07A5F, #F2CC8F, #81B294, #F2CC8F, #E07A5F
Yersinia enterocolitica	GC (%)	NCBI_GenomeReport_Species	46.8, 47.3	1, 0, 1	#F2CC8F, #81B294, #F2CC8F
Yersinia enterocolitica	Total length	NCBI_GenomeReport_Species	4400000, 4420000, 4810000, 4860000	2, 1, 0, 1, 2	#E07A5F, #F2CC8F, #81B294, #F2CC8F, #E07A5F
Yersinia pestis	GC (%)	NCBI_GenomeReport_Species	47.5, 47.9	1, 0, 1	#F2CC8F, #81B294, #F2CC8F
Yersinia pestis	Total length	NCBI_GenomeReport_Species	4360000, 4420000, 4740000, 4820000	2, 1, 0, 1, 2	#E07A5F, #F2CC8F, #81B294, #F2CC8F, #E07A5F

## Sheet: NOTES
NOTE:
taxon	This column is queried with the taxon identified by the module MASH. The order of checking for threshold availability is: species > genus > all_taxons. If a taxon is not found, the metric will not be determined and be colored in gray.
parameter	The metric to be assessed.
source	The source of the (quantile) threshold values.
interval	Break values defining the left-open, right-closed interval. These are enframed by minimum and maximum values derived from the dataset.
binscore	0 = PASS, 1 = WARNING, 2 = FAIL
bincolor	Hex color code for the QC bins derived from the interval to be used for cell coloring in the R Markdown AQUAMIS Report tables.
INTERPRETATION GUIDE:
Table	Table_Value	How to read:
taxon	Acinetobacter	If an unknown Acinetobacter species is identified, the genus threshold values apply…
parameter	Total length	for the metric total assembly length…
source	NCBI_Pathogen_Genus_MinMax	derived from quantiles q5, q10, q90, q95 of the NCBI Pathogen Detection dataset…
interval	3850000, 3890000, 4330000, 4390000	with the bins: [Min, 3850000], (3850000, 3890000], (3890000, 4330000], (4330000, 4390000], (4390000, Max] …
binscore	2, 1, 0, 1, 2	and the binscores: FAIL, WARNING, PASS, WARNING, FAIL …
bincolor	#E07A5F, #F2CC8F, #81B294, #F2CC8F, #E07A5F	and the table cell colors: RED, YELLOW, GREEN, YELLOW, RED.
