# Supplementary material for: Species-Specific Quality Control, Assembly and Contamination Detection in Microbial Isolate Sequences with AQUAMIS
Source: Genes (Basel). 2021 Apr 26;12(5):644. doi: 10.3390/genes12050644 (PMC8145556; doi:10.3390/genes12050644)
Supplement: Supplementary file 1 [file genes-12-00644-s001.zip › SD5_NCBI_dataset_summary.xlsx]

## Sheet: NCBI_Datasets
NCBI Dataset	TaxonRank	Taxon	n
Pathogen Detection	genus	Salmonella	296895
Pathogen Detection	genus	Escherichia	73555
Pathogen Detection	genus	Campylobacter	55190
Pathogen Detection	genus	Listeria	33598
Pathogen Detection	genus	Shigella	14571
Pathogen Detection	genus	Enterococcus	7482
Pathogen Detection	genus	Vibrio	3142
Pathogen Detection	genus	Staphylococcus	2849
Pathogen Detection	genus	Legionella	2194
Pathogen Detection	genus	Acinetobacter	1674
Pathogen Detection	genus	Clostridioides	637
Pathogen Detection	genus	Citrobacter	341
Pathogen Detection	genus	Corynebacterium	235
Pathogen Detection	genus	Serratia	181
Pathogen Detection	genus	Enterobacter	153
Pathogen Detection	genus	Cronobacter	133
Pathogen Detection	genus	Clostridium	132
Pathogen Detection	species	Salmonella enterica	296827
Pathogen Detection	species	Escherichia coli	73391
Pathogen Detection	species	Campylobacter jejuni	38600
Pathogen Detection	species	Listeria monocytogenes	33498
Pathogen Detection	species	Campylobacter coli	15689
Pathogen Detection	species	Shigella sonnei	8796
Pathogen Detection	species	Enterococcus faecium	5673
Pathogen Detection	species	Shigella flexneri	5309
Pathogen Detection	species	Legionella pneumophila	2193
Pathogen Detection	species	Vibrio cholerae	1697
Pathogen Detection	species	Enterococcus faecalis	1687
Pathogen Detection	species	Acinetobacter baumannii	1672
Pathogen Detection	species	Staphylococcus aureus	1560
Pathogen Detection	species	Staphylococcus pseudintermedius	1282
Pathogen Detection	species	Vibrio parahaemolyticus	1082
Pathogen Detection	species	Clostridioides difficile	637
Pathogen Detection	species	Campylobacter upsaliensis	417
Pathogen Detection	species	Campylobacter lari	380
Pathogen Detection	species	Shigella boydii	338
Pathogen Detection	species	Vibrio vulnificus	315
Pathogen Detection	species	Citrobacter freundii	296
Pathogen Detection	species	Corynebacterium striatum	235
Pathogen Detection	species	Serratia marcescens	180
Pathogen Detection	species	Escherichia albertii	151
Pathogen Detection	species	Shigella dysenteriae	128
Pathogen Detection	species	Clostridium perfringens	123
Pathogen Detection	species	Enterococcus hirae	122
Pathogen Detection	species	Enterobacter hormaechei	118
Pathogen Detection	species	Listeria innocua	100
Genome Reports	genus	Escherichia	22761
Genome Reports	genus	Streptococcus	15996
Genome Reports	genus	Staphylococcus	15502
Genome Reports	genus	Salmonella	12185
Genome Reports	genus	Klebsiella	12155
Genome Reports	genus	Pseudomonas	11535
Genome Reports	genus	Mycobacterium	7573
Genome Reports	genus	Acinetobacter	6648
Genome Reports	genus	Bacillus	5122
Genome Reports	genus	Enterococcus	4808
Genome Reports	genus	Vibrio	4577
Genome Reports	genus	Listeria	4054
Genome Reports	genus	Burkholderia	3703
Genome Reports	genus	Campylobacter	3561
Genome Reports	genus	Neisseria	3091
Genome Reports	genus	Enterobacter	2503
Genome Reports	genus	Clostridioides	2409
Genome Reports	genus	Shigella	2338
Genome Reports	genus	Streptomyces	2295
Genome Reports	genus	Helicobacter	2045
Genome Reports	genus	Mycobacteroides	1860
Genome Reports	genus	Clostridium	1796
Genome Reports	genus	Actinobacteria	1516
Genome Reports	genus	Xanthomonas	1470
Genome Reports	genus	Bacteroides	1311
Genome Reports	genus	Bacteroidales	1301
Genome Reports	genus	Bifidobacterium	1247
Genome Reports	genus	Lactobacillus	1232
Genome Reports	genus	Bordetella	1221
Genome Reports	genus	Chloroflexi	1192
Genome Reports	genus	Corynebacterium	1130
Genome Reports	genus	Yersinia	1070
Genome Reports	genus	Mesorhizobium	1050
Genome Reports	genus	Legionella	1019
Genome Reports	genus	Rhizobiales	1015
Genome Reports	genus	Clostridiales	957
Genome Reports	genus	Serratia	957
Genome Reports	genus	Haemophilus	948
Genome Reports	genus	Lachnospiraceae	943
Genome Reports	genus	Rhizobium	934
Genome Reports	genus	Citrobacter	910
Genome Reports	genus	Bacteroidetes	815
Genome Reports	genus	Ruminococcaceae	799
Genome Reports	genus	Brucella	796
Genome Reports	genus	Stenotrophomonas	795
Genome Reports	genus	Firmicutes	767
Genome Reports	genus	Prevotella	755
Genome Reports	genus	Mycoplasma	741
Genome Reports	genus	Clostridia	725
Genome Reports	genus	Leptospira	709
Genome Reports	genus	Prochlorococcus	668
Genome Reports	genus	Paenibacillus	663
Genome Reports	genus	Flavobacterium	642
Genome Reports	genus	Lactiplantibacillus	579
Genome Reports	genus	Ruminococcus	566
Genome Reports	genus	Cronobacter	533
Genome Reports	genus	Verrucomicrobia	533
Genome Reports	genus	Aeromonas	519
Genome Reports	genus	Acidimicrobiaceae	467
Genome Reports	genus	Flavobacteriales	461
Genome Reports	genus	Sphingomonas	460
Genome Reports	genus	Francisella	450
Genome Reports	genus	Pseudoalteromonas	444
Genome Reports	genus	Planctomycetes	443
Genome Reports	genus	Rhodobacteraceae	427
Genome Reports	genus	Pantoea	423
Genome Reports	genus	Microbacterium	415
Genome Reports	genus	Parcubacteria	414
Genome Reports	genus	Rhodococcus	413
Genome Reports	genus	Gemmatimonadetes	404
Genome Reports	genus	Flavobacteriaceae	402
Genome Reports	genus	Ralstonia	382
Genome Reports	genus	Eubacterium	381
Genome Reports	genus	Proteus	381
Genome Reports	genus	Treponema	372
Genome Reports	genus	Chlamydia	370
Genome Reports	genus	Lacticaseibacillus	370
Genome Reports	genus	Chryseobacterium	356
Genome Reports	genus	Dehalococcoidia	348
Genome Reports	genus	Lactococcus	340
Genome Reports	genus	Sinorhizobium	316
Genome Reports	genus	Bradyrhizobium	312
Genome Reports	genus	Mycolicibacterium	306
Genome Reports	genus	Halomonas	299
Genome Reports	genus	Cutibacterium	297
Genome Reports	genus	Agrobacterium	292
Genome Reports	genus	Pasteurella	287
Genome Reports	genus	Ligilactobacillus	286
Genome Reports	genus	Blautia	279
Genome Reports	genus	Nocardia	273
Genome Reports	genus	Moraxella	271
Genome Reports	genus	Synechococcus	267
Genome Reports	genus	Clostridiaceae	266
Genome Reports	genus	Parabacteroides	265
Genome Reports	genus	Burkholderiales	262
Genome Reports	genus	Limosilactobacillus	257
Genome Reports	genus	Paraburkholderia	256
Genome Reports	genus	Arthrobacter	240
Genome Reports	genus	Phocaeicola	237
Genome Reports	genus	Oenococcus	236
Genome Reports	genus	Porphyromonadaceae	230
Genome Reports	genus	Shewanella	230
Genome Reports	genus	Roseobacter	226
Genome Reports	genus	Akkermansia	223
Genome Reports	genus	Achromobacter	221
Genome Reports	genus	Psychrobacter	219
Genome Reports	genus	Collinsella	215
Genome Reports	genus	Acidobacteriaceae	210
Genome Reports	genus	Marinobacter	210
Genome Reports	genus	Planctomycetaceae	206
Genome Reports	genus	Leuconostoc	204
Genome Reports	genus	Mannheimia	201
Genome Reports	genus	Nocardioides	199
Genome Reports	genus	Photobacterium	199
Genome Reports	genus	Rhodospirillaceae	198
Genome Reports	genus	Erwinia	196
Genome Reports	genus	Fusobacterium	191
Genome Reports	genus	Micromonospora	186
Genome Reports	genus	Pectobacterium	183
Genome Reports	genus	Myxococcales	182
Genome Reports	genus	Novosphingobium	179
Genome Reports	genus	Weissella	179
Genome Reports	genus	Borreliella	177
Genome Reports	genus	Faecalibacterium	176
Genome Reports	genus	Actinomyces	174
Genome Reports	genus	Elizabethkingia	173
Genome Reports	genus	Anaerolineae	171
Genome Reports	genus	Patescibacteria	171
Genome Reports	genus	Chitinophagaceae	169
Genome Reports	genus	Saprospiraceae	169
Genome Reports	genus	Raoultella	167
Genome Reports	genus	Enterobacteriaceae	166
Genome Reports	genus	Arcobacter	164
Genome Reports	genus	Microcystis	163
Genome Reports	genus	Acidimicrobiia	161
Genome Reports	genus	Pelagibacteraceae	161
Genome Reports	genus	Sphingobium	161
Genome Reports	genus	Brevundimonas	159
Genome Reports	genus	Ignavibacteria	159
Genome Reports	genus	Alteromonas	158
Genome Reports	genus	Pedobacter	158
Genome Reports	genus	Bacillales	157
Genome Reports	genus	Armatimonadetes	155
Genome Reports	genus	Methylobacterium	155
Genome Reports	genus	Verrucomicrobiales	154
Genome Reports	genus	Providencia	153
Genome Reports	genus	Alistipes	152
Genome Reports	genus	Bartonella	150
Genome Reports	genus	Acetobacter	149
Genome Reports	genus	Sphingobacterium	149
Genome Reports	genus	Curtobacterium	148
Genome Reports	genus	Bacilli	147
Genome Reports	genus	Cyanobacteria	147
Genome Reports	genus	Pediococcus	147
Genome Reports	genus	Planctomycetia	145
Genome Reports	genus	Alcanivorax	144
Genome Reports	genus	Paracoccus	140
Genome Reports	genus	Desulfovibrio	134
Genome Reports	genus	Syntrophomonadaceae	134
Genome Reports	genus	Variovorax	134
Genome Reports	genus	archaeon	133
Genome Reports	genus	Cupriavidus	133
Genome Reports	genus	Desulfobacteraceae	133
Genome Reports	genus	Rathayibacter	132
Genome Reports	genus	Ruegeria	131
Genome Reports	genus	Lysinibacillus	130
Genome Reports	genus	Phycisphaerales	129
Genome Reports	genus	Porphyromonas	127
Genome Reports	genus	Rickettsia	127
Genome Reports	genus	Acidovorax	126
Genome Reports	genus	Nitrospira	126
Genome Reports	genus	Ochrobactrum	126
Genome Reports	genus	Thaumarchaeota	125
Genome Reports	genus	Opitutae	124
Genome Reports	genus	Priestia	124
Genome Reports	genus	Bacteroidaceae	122
Genome Reports	genus	Anaerolineales	119
Genome Reports	genus	Methanosarcina	119
Genome Reports	genus	Rhodospirillales	119
Genome Reports	genus	Rothia	119
Genome Reports	genus	Brevibacterium	118
Genome Reports	genus	Leclercia	118
Genome Reports	genus	Deinococcus	117
Genome Reports	genus	Wolbachia	117
Genome Reports	genus	Amycolatopsis	116
Genome Reports	genus	Veillonella	116
Genome Reports	genus	Xylella	116
Genome Reports	genus	Aerococcus	115
Genome Reports	genus	Gilliamella	115
Genome Reports	genus	Erysipelotrichaceae	114
Genome Reports	genus	Gordonia	114
Genome Reports	genus	Muribaculaceae	114
Genome Reports	genus	Aggregatibacter	113
Genome Reports	genus	Erythrobacter	112
Genome Reports	genus	Gardnerella	112
Genome Reports	genus	Micrococcus	112
Genome Reports	genus	Prevotellaceae	112
Genome Reports	genus	Dickeya	110
Genome Reports	genus	Roseburia	110
Genome Reports	genus	Thermoplasmata	107
Genome Reports	genus	SAR202	106
Genome Reports	genus	Spirochaetales	104
Genome Reports	genus	Sphingomonadales	103
Genome Reports	genus	Brevibacillus	102
Genome Reports	genus	Coprococcus	102
Genome Reports	genus	Geobacillus	102
Genome Reports	genus	Cryobacterium	101
Genome Reports	genus	Glaesserella	101
Genome Reports	genus	Syntrophaceae	101
Genome Reports	genus	Thioalkalivibrio	101
Genome Reports	species	Escherichia coli	22439
Genome Reports	species	Staphylococcus aureus	12347
Genome Reports	species	Salmonella enterica	11991
Genome Reports	species	Klebsiella pneumoniae	10213
Genome Reports	species	Streptococcus pneumoniae	8569
Genome Reports	species	Mycobacterium tuberculosis	6825
Genome Reports	species	Pseudomonas aeruginosa	5665
Genome Reports	species	Acinetobacter baumannii	4955
Genome Reports	species	Listeria monocytogenes	3605
Genome Reports	species	Clostridioides difficile	2407
Genome Reports	species	Enterococcus faecium	2236
Genome Reports	species	Neisseria meningitidis	2132
Genome Reports	species	Streptococcus pyogenes	2121
Genome Reports	species	Enterococcus faecalis	1840
Genome Reports	species	Helicobacter pylori	1790
Genome Reports	species	Mycobacteroides abscessus	1759
Genome Reports	species	Campylobacter jejuni	1745
Genome Reports	species	Burkholderia pseudomallei	1624
Genome Reports	species	Vibrio parahaemolyticus	1542
Genome Reports	species	Pseudomonas viridiflava	1523
Genome Reports	species	Vibrio cholerae	1497
Genome Reports	species	Streptococcus suis	1479
Genome Reports	species	Enterobacter hormaechei	1473
Genome Reports	species	Streptococcus agalactiae	1459
Genome Reports	species	Shigella sonnei	1361
Genome Reports	species	Bacillus cereus	1169
Genome Reports	species	Campylobacter coli	1040
Genome Reports	species	Staphylococcus epidermidis	939
Genome Reports	species	Bordetella pertussis	883
Genome Reports	species	Legionella pneumophila	824
Genome Reports	species	Haemophilus influenzae	756
Genome Reports	species	Neisseria gonorrhoeae	734
Genome Reports	species	Shigella flexneri	709
Genome Reports	species	Serratia marcescens	686
Genome Reports	species	Bacillus thuringiensis	642
Genome Reports	species	Stenotrophomonas maltophilia	623
Genome Reports	species	Klebsiella quasipneumoniae	575
Genome Reports	species	Yersinia pestis	567
Genome Reports	species	Pseudomonas syringae	554
Genome Reports	species	Lactiplantibacillus plantarum	529
Genome Reports	species	Citrobacter freundii	460
Genome Reports	species	Klebsiella variicola	439
Genome Reports	species	Xanthomonas oryzae	437
Genome Reports	species	Bifidobacterium longum	416
Genome Reports	species	Cronobacter sakazakii	415
Genome Reports	species	Bacillus subtilis	406
Genome Reports	species	Rhizobium leguminosarum	404
Genome Reports	species	Parcubacteria group	387
Genome Reports	species	Enterobacter cloacae	342
Genome Reports	species	Brucella melitensis	340
Genome Reports	species	Staphylococcus haemolyticus	333
Genome Reports	species	Streptococcus equi	333
Genome Reports	species	Burkholderia cenocepacia	328
Genome Reports	species	Leptospira interrogans	323
Genome Reports	species	Staphylococcus pseudintermedius	320
Genome Reports	species	Francisella tularensis	317
Genome Reports	species	Bacillus velezensis	313
Genome Reports	species	Corynebacterium diphtheriae	302
Genome Reports	species	Klebsiella aerogenes	295
Genome Reports	species	Burkholderia ubonensis	294
Genome Reports	species	Pseudomonas stutzeri	291
Genome Reports	species	Cutibacterium acnes	269
Genome Reports	species	Pasteurella multocida	269
Genome Reports	species	Proteus mirabilis	268
Genome Reports	species	Ralstonia solanacearum	268
Genome Reports	species	Acinetobacter pittii	264
Genome Reports	species	Brucella abortus	260
Genome Reports	species	Clostridium perfringens	254
Genome Reports	species	Klebsiella michiganensis	251
Genome Reports	species	Bacillus anthracis	245
Genome Reports	species	Lactococcus lactis	242
Genome Reports	species	Clostridium botulinum	240
Genome Reports	species	Streptococcus mutans	236
Genome Reports	species	Pseudomonas fluorescens	233
Genome Reports	species	Burkholderia gladioli	231
Genome Reports	species	Burkholderia multivorans	229
Genome Reports	species	Oenococcus oeni	227
Genome Reports	species	Campylobacter concisus	226
Genome Reports	species	Sinorhizobium meliloti	222
Genome Reports	species	Clostridium beijerinckii	219
Genome Reports	species	Bacillus toyonensis	218
Genome Reports	species	Bacteroides fragilis	206
Genome Reports	species	Mycobacterium avium	201
Genome Reports	species	Bacteroides uniformis	200
Genome Reports	species	Vibrio vulnificus	196
Genome Reports	species	Xanthomonas citri	194
Genome Reports	species	Moraxella catarrhalis	192
Genome Reports	species	Limosilactobacillus reuteri	187
Genome Reports	species	Klebsiella oxytoca	180
Genome Reports	species	Mannheimia haemolytica	180
Genome Reports	species	Bacillus licheniformis	179
Genome Reports	species	Mycoplasma bovis	179
Genome Reports	species	Yersinia enterocolitica	179
Genome Reports	species	Lacticaseibacillus rhamnosus	178
Genome Reports	species	Enterococcus hirae	176
Genome Reports	species	Burkholderia cepacia	173
Genome Reports	species	Pseudomonas putida	172
Genome Reports	species	Chlamydia trachomatis	171
Genome Reports	species	Patescibacteria group	171
Genome Reports	species	Mycoplasma pneumoniae	170
Genome Reports	species	Ligilactobacillus salivarius	164
Genome Reports	species	Lacticaseibacillus paracasei	160
Genome Reports	species	Bacillus wiedmannii	154
Genome Reports	species	Acinetobacter nosocomialis	150
Genome Reports	species	Staphylococcus argenteus	150
Genome Reports	species	Listeria seeligeri	146
Genome Reports	species	Akkermansia muciniphila	140
Genome Reports	species	Bacillus pumilus	139
Genome Reports	species	Xanthomonas perforans	138
Genome Reports	species	Lactobacillus crispatus	137
Genome Reports	species	Staphylococcus hominis	137
Genome Reports	species	Streptococcus salivarius	137
Genome Reports	species	Aeromonas veronii	132
Genome Reports	species	Enterobacter roggenkampii	132
Genome Reports	species	Phocaeicola vulgatus	131
Genome Reports	species	Xanthomonas arboricola	131
Genome Reports	species	Streptococcus mitis	129
Genome Reports	species	Faecalibacterium prausnitzii	128
Genome Reports	species	Lactobacillus helveticus	128
Genome Reports	species	Leptospira borgpetersenii	128
Genome Reports	species	Staphylococcus saprophyticus	128
Genome Reports	species	Erwinia amylovora	127
Genome Reports	species	Flavobacterium psychrophilum	127
Genome Reports	species	Thaumarchaeota archaeon	125
Genome Reports	species	Priestia megaterium	124
Genome Reports	species	Enterobacter asburiae	122
Genome Reports	species	Parabacteroides distasonis	121
Genome Reports	species	Staphylococcus capitis	121
Genome Reports	species	Streptococcus oralis	117
Genome Reports	species	Enterococcus durans	116
Genome Reports	species	Staphylococcus chromogenes	115
Genome Reports	species	Shigella boydii	113
Genome Reports	species	Corynebacterium pseudotuberculosis	112
Genome Reports	species	Microcystis aeruginosa	112
Genome Reports	species	Xylella fastidiosa	112
Genome Reports	species	Bifidobacterium breve	110
Genome Reports	species	Pseudomonas savastanoi	110
Genome Reports	species	Prevotella copri	109
Genome Reports	species	Bifidobacterium bifidum	108
Genome Reports	species	Thermoplasmata archaeon	107
Genome Reports	species	Enterobacter kobei	106
Genome Reports	species	SAR202 cluster	106
Genome Reports	species	Gardnerella vaginalis	105
Genome Reports	species	Klebsiella grimontii	105
Genome Reports	species	Eubacterium rectale	104
Genome Reports	species	Streptococcus dysgalactiae	104
Genome Reports	species	Vibrio anguillarum	104
Genome Reports	species	Campylobacter fetus	102
Genome Reports	species	Clostridium sporogenes	101
Genome Reports	species	Streptococcus pseudopneumoniae	100
